# Supplementary material for: Modelling the mass adoption potential of wearable medical devices
Source: PLoS One. 2022 Jun 8;17(6):e0269256. doi: 10.1371/journal.pone.0269256 (PMC9176812; doi:10.1371/journal.pone.0269256)
Supplement: S1 Data — (CSV) [file pone.0269256.s001.csv]

Gender	Age	Education	Monthly income	Province	using	HCS1	HCS2	HCS3	HCS4	HCS5	HAY1	HAY2	HAY3	HAY4	HAY5	PCT1	PCT2	PCT3	PCT4	PCT5	PCM1	PCM2	PCM3	PCM4	PCM5	PCO1	PCO2	PCO3	PCO4	PCO5	PUS1	PUS2	PUS3	PUS4	PUS5	PCN1	PCN2	PCN3	PCN4	PCN5	PTA1	PTA2	PTA3	PTA4	PTA5	PPV1	PPV2	PPV3	PPV4
2	3	3	3	9	2	5	5	5	6	5	6	5	5	5	4	6	5	5	6	5	6	6	6	6	5	5	6	3	4	4	5	4	5	5	4	5	5	5	6	6	6	5	6	5	6	6	6	6	7
1	3	3	5	3	4	5	5	6	5	5	6	5	6	5	6	5	6	5	6	5	6	5	6	5	6	5	6	5	6	5	5	5	4	6	5	5	5	5	5	5	5	5	5	5	5	5	5	5	5
1	4	5	6	1	5	7	7	7	7	7	7	7	7	7	7	7	7	7	7	7	7	4	7	2	7	7	5	2	7	4	7	7	6	7	6	7	5	7	5	7	7	7	6	7	7	6	7	7	4
2	3	4	6	9	3	5	6	6	6	5	2	2	3	3	3	4	3	4	4	4	4	3	3	3	5	5	4	4	3	5	5	5	5	6	6	6	6	6	6	6	4	4	4	4	4	3	5	4	5
2	3	3	3	9	3	5	3	3	3	5	5	5	3	3	5	3	5	3	5	4	5	4	4	5	4	5	5	5	3	3	5	5	5	3	5	3	3	3	2	3	3	3	5	3	5	3	5	2	6
1	4	3	5	5	3	6	6	5	7	6	5	6	4	5	4	5	4	5	4	6	6	5	6	6	5	5	6	5	6	6	5	6	6	4	6	6	6	6	6	5	6	6	5	6	6	6	5	6	6
1	1	3	4	9	3	5	4	5	4	5	4	5	4	5	4	5	4	5	3	5	5	4	5	4	6	5	5	3	5	2	5	3	5	3	6	5	2	5	3	6	3	5	2	5	5	3	5	2	5
2	2	4	4	3	3	4	5	5	3	5	4	6	4	5	4	5	5	5	4	5	5	5	5	5	6	3	5	5	4	5	5	4	5	3	4	5	5	5	5	5	5	5	5	5	5	6	6	5	6
2	3	2	3	3	2	5	5	6	5	5	5	5	6	5	6	6	5	5	6	6	6	5	6	5	6	6	6	6	6	5	6	6	6	6	5	7	7	5	7	5	7	5	7	7	7	6	7	6	7
2	2	2	2	3	2	6	5	4	6	5	6	5	6	6	5	6	4	6	6	5	6	5	6	6	6	5	6	6	6	7	7	5	7	5	5	6	6	6	5	6	6	7	4	6	6	6	5	6	6
2	5	1	1	9	3	7	7	7	7	6	5	6	3	4	5	4	6	6	3	5	7	6	4	4	5	6	4	4	3	6	4	4	5	6	4	3	4	4	4	4	5	4	4	5	4	5	4	7	4
1	3	4	6	1	4	7	6	6	6	7	6	7	6	6	6	6	6	6	6	7	7	6	6	7	6	6	6	7	7	6	6	7	6	7	6	7	6	7	5	7	7	6	6	7	7	7	6	7	7
2	5	1	1	8	3	7	6	7	7	4	7	7	6	6	7	4	3	1	4	2	5	6	1	2	4	7	2	7	1	7	5	5	5	6	6	4	7	4	7	5	3	4	3	4	1	3	5	4	4
1	4	2	4	1	4	6	6	5	6	6	5	5	5	6	6	6	5	5	5	6	6	5	6	5	6	5	5	5	6	5	6	5	5	6	5	5	5	5	6	5	5	6	5	6	5	5	5	6	5
1	2	4	3	8	3	5	6	6	5	5	6	7	7	6	7	6	5	6	5	7	6	6	6	7	7	6	5	6	6	5	6	7	6	5	6	6	6	6	7	5	7	6	5	6	7	5	5	5	6
1	3	3	3	3	3	7	7	6	7	7	7	6	7	7	7	5	5	7	7	5	4	5	5	6	6	7	6	5	5	4	6	6	7	7	7	6	7	6	6	6	6	3	3	6	6	7	6	5	6
1	3	2	4	3	2	7	6	7	6	7	2	1	2	2	2	6	5	5	6	4	5	6	5	4	4	5	4	4	5	5	5	5	4	6	6	6	6	6	6	5	5	6	6	6	6	5	6	6	6
1	2	2	3	3	2	7	7	7	7	7	3	3	2	2	2	7	3	3	3	3	7	3	3	6	6	6	6	5	5	4	3	3	3	5	5	5	5	5	4	3	3	6	2	3	3	5	5	4	3
1	2	3	3	9	2	6	5	7	4	3	5	7	4	6	5	2	6	4	6	3	7	1	7	6	3	6	3	5	4	5	7	4	5	3	4	6	3	4	5	4	4	5	3	6	2	6	4	5	3
1	4	1	2	3	5	4	5	6	6	6	6	5	2	3	6	4	5	5	5	4	3	5	4	3	5	3	4	2	4	3	3	5	4	4	5	2	2	5	3	5	4	6	4	4	3	4	6	2	3
2	2	1	2	5	3	2	3	3	2	4	2	2	2	4	3	3	4	6	3	5	6	3	5	6	2	4	7	2	4	6	3	5	6	3	4	7	1	5	5	2	6	3	5	6	3	4	5	3	5
2	4	2	3	9	2	7	7	6	7	5	7	7	6	7	7	4	7	7	4	7	3	5	7	7	6	7	5	7	4	7	5	7	4	7	6	7	7	5	6	5	6	6	5	6	6	6	7	7	5
2	2	2	2	4	3	6	2	5	6	5	2	5	2	6	3	5	2	6	4	5	6	2	5	6	3	4	5	6	2	5	2	5	3	4	6	2	5	4	6	2	4	6	2	5	5	6	2	5	3
1	3	3	3	5	3	6	7	2	6	6	3	6	2	5	6	1	5	6	2	5	6	2	5	5	2	6	2	5	7	5	1	5	5	2	5	5	5	2	5	2	5	5	1	5	6	2	6	3	5
1	3	4	5	7	4	6	6	2	6	2	5	2	6	2	6	6	2	6	6	2	6	2	4	5	3	5	6	2	5	1	6	1	5	1	6	2	5	7	1	6	2	6	5	3	7	2	6	2	6
2	3	3	2	9	5	6	7	7	6	7	7	6	6	6	5	6	5	5	6	5	6	5	5	6	6	5	3	5	3	5	5	6	5	6	6	6	6	5	6	5	6	6	5	6	5	6	5	6	5
2	4	3	3	9	6	7	6	7	6	7	6	6	6	6	5	6	5	6	5	6	6	5	6	6	5	5	3	5	3	5	5	6	6	5	5	5	6	5	6	5	5	6	5	6	5	6	6	6	6
1	2	1	2	1	3	6	5	2	5	3	5	2	7	1	5	6	2	3	2	5	4	6	1	5	2	6	3	5	2	5	7	5	2	6	3	5	5	2	5	4	2	6	2	6	4	2	1	6	7
1	3	3	2	6	4	4	4	5	3	6	6	5	5	5	6	2	5	4	4	5	4	5	4	5	5	6	5	5	3	5	5	5	6	5	3	5	5	4	6	3	4	5	4	5	5	6	6	5	5
1	1	3	2	9	5	6	5	4	7	6	5	4	7	6	5	4	7	6	5	4	7	6	5	4	7	6	5	4	7	6	5	4	7	6	5	4	7	6	5	4	7	6	5	4	7	6	5	4	7
2	3	2	1	6	4	5	6	5	2	5	2	6	2	5	3	7	1	6	2	6	2	5	3	5	4	2	6	3	5	5	2	5	2	4	5	4	3	5	5	3	5	5	6	3	2	6	4	3	7
2	3	4	2	8	5	7	7	7	6	7	6	6	7	5	5	5	6	7	5	6	7	6	6	6	7	5	7	3	6	6	7	6	6	6	7	7	7	6	6	5	5	6	6	6	5	6	7	6	6
1	1	2	3	2	6	4	5	5	3	5	4	6	4	3	3	5	5	5	5	5	5	5	6	6	5	4	4	4	5	5	5	6	6	5	4	6	4	5	6	4	6	6	6	5	6	4	6	6	5
2	2	2	2	9	3	6	5	6	6	7	7	7	7	7	7	7	7	7	7	7	7	7	7	7	7	7	6	4	1	1	7	6	5	6	5	7	6	7	7	6	6	4	5	4	4	5	5	5	5
1	1	3	2	8	5	5	3	6	3	2	5	6	2	2	5	3	5	7	1	5	7	5	4	2	2	5	6	3	6	3	3	5	3	5	6	2	3	5	4	2	2	5	5	2	5	3	6	2	5
1	3	3	4	8	2	3	4	4	3	4	4	6	3	6	5	3	5	3	5	4	5	4	4	3	3	6	3	4	5	5	5	3	3	5	4	5	5	3	4	6	3	5	3	6	4	6	5	6	5
2	1	4	4	9	2	7	5	6	6	6	7	6	5	6	6	6	7	6	6	6	7	7	6	7	6	6	7	6	5	7	7	6	7	5	7	6	6	5	7	6	7	6	7	6	6	6	7	5	6
1	3	3	3	9	4	7	7	5	7	4	5	5	5	5	5	4	5	5	7	6	4	4	4	5	5	6	4	4	4	4	6	5	5	5	6	6	6	6	6	5	5	5	5	5	5	5	5	5	5
2	3	3	3	4	4	3	6	6	1	6	5	1	6	6	2	1	5	2	1	6	6	2	1	6	6	6	2	1	6	2	1	6	1	6	3	4	7	4	6	3	3	6	2	1	6	2	1	3	4
2	2	4	4	6	2	6	3	5	7	1	6	1	5	6	1	5	7	2	5	6	2	5	5	7	6	6	2	6	2	7	2	5	6	2	5	6	2	5	6	1	5	6	1	5	5	2	6	6	1
1	2	4	2	4	4	1	7	2	7	1	6	7	1	6	3	5	6	1	5	6	2	5	6	2	6	6	1	5	2	1	6	6	6	3	5	5	3	6	2	3	7	1	6	1	7	2	6	1	5
1	4	5	6	2	6	7	6	6	7	6	4	4	5	4	4	7	6	7	6	7	5	5	4	6	6	5	4	4	4	4	5	5	6	5	6	5	6	5	6	5	6	5	6	6	5	4	5	5	5
2	2	2	3	2	3	5	6	5	6	5	6	5	6	4	4	4	6	5	4	5	4	5	7	5	5	7	4	4	4	4	5	5	5	4	7	4	3	3	5	5	5	5	5	5	5	5	7	6	7
2	5	5	6	1	3	4	3	5	5	4	6	6	6	6	6	5	6	6	6	5	6	6	5	6	6	6	6	5	6	6	6	6	6	5	6	5	5	6	5	6	5	6	5	6	5	6	5	5	6
2	1	4	4	9	3	7	5	5	6	5	7	5	6	7	5	6	5	6	5	6	6	4	7	6	6	6	6	6	7	7	7	5	7	5	6	6	6	6	7	5	7	7	5	7	7	5	7	7	7
2	3	3	4	2	3	7	5	7	6	5	5	6	5	4	4	5	5	4	5	4	4	4	4	4	5	6	3	6	3	4	5	4	6	5	6	6	5	6	5	3	3	3	7	4	4	4	5	4	4
2	1	4	3	9	2	7	5	5	6	6	7	7	5	6	6	5	7	4	7	6	6	7	7	5	7	5	6	7	5	6	6	7	7	5	3	7	5	7	5	6	7	6	7	7	6	7	6	6	7
1	3	2	2	2	2	7	6	6	6	5	6	4	5	5	6	4	5	4	5	6	3	5	2	6	5	7	5	6	3	5	6	4	7	4	5	5	3	6	3	6	3	7	5	3	5	3	6	3	3
2	3	2	2	4	2	6	2	7	7	1	6	7	6	6	2	6	1	6	7	6	6	7	1	6	6	6	2	5	7	1	6	7	1	6	7	1	6	7	1	6	6	6	2	5	2	6	2	6	7
2	3	2	5	6	6	7	3	6	7	1	6	7	6	1	6	2	6	7	2	6	2	7	2	6	7	1	6	7	1	6	2	6	2	6	2	7	2	7	3	2	7	2	7	2	6	2	6	1	7
2	2	1	1	1	3	5	4	6	5	2	6	6	7	3	5	7	5	6	5	2	6	6	2	7	6	2	6	2	5	1	6	5	7	1	4	4	3	6	6	2	6	5	2	6	6	4	5	2	1
2	1	4	4	9	4	7	4	6	4	6	6	7	5	7	6	7	7	7	5	6	6	5	7	5	6	5	6	5	6	7	6	7	5	7	6	7	6	6	7	7	5	7	6	5	7	7	5	6	5
1	5	1	3	7	3	5	4	4	5	4	4	4	4	4	4	4	4	4	4	4	4	4	5	4	4	4	4	4	4	4	4	4	4	4	4	5	5	4	3	6	4	5	4	5	3	5	4	5	4
1	2	4	3	4	4	6	2	6	6	6	2	5	7	1	5	6	2	7	6	4	7	4	6	6	6	1	6	1	7	2	1	7	1	5	6	2	7	2	2	6	6	5	7	2	7	1	6	7	2
1	4	4	4	7	3	7	7	7	7	6	6	6	5	6	4	3	3	3	4	4	3	3	3	3	4	7	2	6	2	2	4	4	5	5	5	6	6	6	5	3	3	4	4	3	3	4	5	4	4
2	4	5	5	9	3	1	1	1	4	4	6	3	4	3	3	2	4	2	4	2	4	4	2	4	3	2	2	4	4	1	4	1	3	3	2	4	1	4	3	2	3	5	1	3	4	5	1	5	2
2	2	3	2	9	3	7	7	7	4	5	4	4	4	4	6	4	7	4	7	4	5	6	4	4	4	4	4	4	4	4	6	4	6	4	7	4	4	4	4	4	4	4	4	4	4	4	4	4	4
1	3	2	2	7	2	2	1	2	7	6	6	6	6	6	6	6	6	6	5	5	5	5	5	5	5	5	5	5	5	5	6	5	5	6	5	5	6	5	6	5	6	5	6	6	6	5	6	5	6
1	1	3	4	6	4	7	6	7	7	6	5	7	6	6	6	6	7	6	4	6	6	5	6	5	6	6	7	5	6	6	7	6	5	6	7	6	4	4	6	7	6	5	6	7	6	5	6	5	7
1	4	1	1	9	3	7	7	6	6	5	5	4	5	6	7	6	6	4	5	7	4	5	6	6	5	4	6	6	4	5	6	4	6	4	6	4	6	5	6	6	4	6	4	6	4	6	6	6	6
1	4	5	5	1	3	3	3	3	1	3	4	4	2	5	2	4	6	2	5	4	5	5	2	6	2	4	3	4	2	4	5	2	4	4	2	5	2	5	5	2	6	2	5	4	4	5	4	2	5
1	4	3	3	9	5	7	7	7	7	7	7	7	7	7	7	6	6	6	6	7	6	6	5	5	5	7	6	7	5	7	5	5	6	5	6	6	4	7	5	7	5	6	5	7	5	7	5	7	5
2	5	1	1	2	6	7	6	6	5	7	4	5	5	7	5	4	6	6	5	5	3	7	5	5	7	4	7	6	5	6	5	4	6	5	7	7	6	5	5	6	6	7	5	4	6	5	6	5	6
1	3	1	2	9	3	6	6	6	6	6	6	6	6	6	6	6	6	6	6	6	5	5	5	5	5	5	4	5	5	4	5	3	5	5	3	5	5	6	7	5	5	5	5	5	5	5	5	5	4
2	3	3	2	9	6	7	6	6	6	6	6	6	5	6	5	5	6	6	5	6	5	6	5	5	6	5	3	5	3	5	6	5	6	5	6	5	5	6	5	6	5	6	6	5	6	6	6	5	6
1	1	2	3	9	3	7	7	7	7	6	6	6	6	6	5	6	7	7	6	5	5	6	6	5	5	5	7	7	6	7	7	5	7	6	6	6	6	7	7	5	7	6	5	7	7	6	7	7	6
1	1	3	6	3	3	7	7	7	7	5	6	7	4	7	5	4	4	3	5	4	4	2	3	3	3	4	4	4	4	4	7	4	6	7	4	7	6	6	5	7	4	4	7	5	3	5	3	5	5
1	3	2	3	8	3	7	5	7	7	4	3	3	3	4	2	3	3	3	4	3	3	3	3	3	4	7	1	7	1	7	4	4	4	5	5	5	5	5	5	4	3	4	3	3	3	3	4	4	6
2	3	3	3	9	6	6	5	6	6	7	6	6	6	5	6	5	6	6	5	6	6	5	6	6	6	5	3	5	5	5	5	6	5	6	5	6	6	5	5	6	5	6	6	5	6	6	5	6	5
2	1	2	6	2	2	3	5	4	4	5	4	5	5	4	4	5	4	5	4	5	6	4	5	5	3	5	5	4	6	6	3	2	5	4	4	2	4	3	5	3	5	3	4	3	5	3	3	4	3
1	5	1	1	9	3	3	5	3	5	4	4	5	3	4	4	3	4	4	3	5	4	3	4	3	5	3	4	3	4	4	3	4	4	4	3	4	3	3	4	4	3	3	4	4	3	3	4	5	3
1	3	2	3	2	3	3	4	4	5	4	4	5	4	5	4	3	5	4	5	4	6	5	6	4	5	6	4	6	5	5	3	3	2	4	2	4	2	3	4	3	6	3	6	3	4	3	4	3	4
1	4	4	5	2	3	5	5	3	5	2	5	5	4	6	4	6	4	6	7	6	3	6	6	4	5	6	5	5	5	4	6	5	4	6	5	5	3	5	6	5	6	5	4	6	6	5	4	6	5
2	2	2	5	8	3	6	5	5	6	5	6	6	6	5	5	4	6	6	6	5	6	6	6	5	6	7	6	5	6	5	6	7	6	5	6	6	6	5	6	5	6	6	6	5	6	6	5	6	6
1	1	2	2	8	2	7	6	7	7	6	7	7	6	7	7	6	7	6	7	6	7	7	6	7	7	6	7	3	6	7	7	6	7	7	6	7	7	6	7	7	6	7	7	6	7	7	6	7	7
1	4	4	4	8	3	7	1	4	5	3	6	3	5	4	5	5	6	5	4	5	4	6	4	5	4	5	6	6	4	6	6	4	6	6	3	6	6	4	5	4	6	6	6	5	6	4	6	4	6
1	2	1	1	1	3	6	5	2	5	1	5	2	5	1	5	2	5	1	6	2	5	1	6	2	5	6	6	2	6	3	6	2	5	3	6	2	6	6	2	6	6	6	5	6	2	6	3	5	3
1	2	4	3	4	2	6	6	5	6	6	5	6	5	6	5	6	5	6	6	5	6	6	6	5	6	7	6	5	6	5	6	7	6	5	6	6	6	5	6	6	6	5	6	6	6	5	5	6	7
1	4	4	4	2	2	7	6	7	7	6	7	7	6	7	6	7	6	7	6	7	6	7	6	7	6	7	6	7	6	7	6	7	6	4	4	6	5	6	7	5	7	6	6	5	7	6	5	6	7
1	5	1	1	9	3	3	5	3	4	3	5	3	4	3	4	3	3	4	3	4	3	4	3	5	3	4	3	5	4	4	3	4	4	3	4	3	4	3	5	3	5	3	4	4	3	3	4	4	6
2	3	4	3	6	4	6	5	4	6	5	5	5	5	4	5	6	4	6	4	6	4	5	4	5	4	5	5	6	5	4	6	4	7	4	5	5	6	4	6	4	6	5	6	5	5	4	5	5	5
1	2	2	4	3	4	6	2	6	5	6	5	1	5	2	5	5	2	5	2	5	2	5	5	2	5	4	5	2	5	2	5	1	5	5	2	5	1	5	4	3	5	5	5	1	5	4	5	4	5
1	2	4	3	4	4	6	5	6	6	5	6	7	6	5	6	7	6	6	5	6	6	5	6	6	5	6	5	6	7	6	6	5	6	5	6	6	5	6	6	6	5	6	6	6	6	6	6	6	6
1	3	2	5	4	3	7	6	7	6	7	7	6	7	7	6	7	7	6	7	7	6	7	6	7	6	7	6	7	6	6	6	7	6	6	7	6	7	7	6	7	6	7	6	7	6	6	7	6	6
1	3	4	3	6	3	6	5	5	6	4	6	5	5	6	5	4	5	5	6	5	3	5	6	4	6	5	7	5	3	4	5	6	4	5	7	5	5	3	5	5	6	4	6	7	5	5	7	5	7
2	1	3	3	3	2	6	6	5	6	5	4	4	3	4	4	5	6	5	5	6	5	5	5	6	6	4	5	3	4	3	6	6	5	6	6	6	6	6	6	5	5	5	5	6	6	6	6	6	6
1	2	2	2	4	2	6	5	6	5	6	6	5	5	6	5	6	5	6	6	5	6	6	5	6	6	5	6	5	6	5	6	5	6	5	6	6	5	6	5	6	6	6	5	6	6	5	6	5	6
1	4	4	5	7	3	5	5	6	7	2	6	1	7	2	2	6	2	6	7	2	6	2	6	2	6	2	6	2	6	1	6	2	1	1	1	6	2	6	2	6	6	2	6	2	6	2	6	2	6
2	3	2	3	4	3	6	2	5	3	6	4	6	3	6	2	3	6	2	5	3	6	3	5	3	6	5	7	3	7	3	7	6	4	6	3	6	3	6	4	4	5	4	7	4	6	4	6	4	6
2	3	2	2	9	3	6	5	5	6	5	4	4	4	5	5	6	3	4	3	6	2	4	3	3	5	5	6	2	6	6	7	4	3	4	3	5	4	2	5	4	4	3	5	3	5	3	5	4	3
1	5	1	1	9	3	3	4	3	4	3	3	3	5	3	4	3	4	4	3	4	4	3	4	4	4	4	3	3	4	3	5	3	3	4	3	3	4	3	4	3	5	3	3	4	4	3	3	3	4
2	3	3	3	6	2	5	6	6	7	7	7	7	5	7	6	6	6	7	7	7	7	4	4	4	5	7	3	7	3	7	5	5	6	6	7	7	7	5	5	6	7	4	6	7	7	7	7	7	6
2	3	1	2	9	3	7	5	6	7	4	7	7	6	5	6	5	5	4	5	5	2	4	4	3	4	7	3	5	3	5	5	6	6	6	5	6	6	7	5	7	7	6	6	5	5	6	6	6	5
2	1	3	3	7	3	4	3	5	3	4	4	3	4	3	5	3	3	4	4	2	5	3	4	4	3	6	3	3	5	3	3	4	5	4	3	5	6	3	5	4	3	5	7	6	7	1	4	5	3
1	2	3	3	7	3	5	4	6	5	6	6	5	5	6	4	5	6	5	6	7	6	5	6	3	4	3	2	3	4	5	4	3	5	1	4	1	4	4	3	3	4	5	5	4	6	2	3	4	3
1	2	3	2	5	3	5	2	4	3	2	5	4	4	6	5	3	4	2	4	6	4	2	4	5	3	5	6	2	3	4	3	5	5	4	4	5	4	3	5	5	2	2	3	5	2	1	6	1	5
2	2	4	4	8	2	6	5	4	4	4	6	4	4	4	3	4	5	5	4	5	4	5	5	4	5	5	5	5	4	4	4	4	5	4	5	5	5	4	4	4	4	4	4	5	4	4	4	4	4
1	3	3	5	5	3	5	6	6	6	6	7	7	7	7	6	7	7	6	6	7	6	5	6	5	6	5	6	6	7	6	7	6	6	6	7	6	6	7	6	6	6	6	6	7	6	5	5	6	5
2	4	2	3	5	2	6	6	6	6	7	7	6	6	6	6	7	6	6	7	7	7	7	5	6	5	4	6	6	6	6	7	6	6	5	5	6	6	5	6	6	7	5	6	7	3	7	6	7	7
1	4	1	4	2	4	7	7	7	7	7	6	6	6	6	6	7	6	6	6	7	6	6	5	6	5	6	6	6	7	7	6	6	6	6	6	7	6	6	6	7	6	7	7	7	4	6	6	6	6
2	5	1	3	5	6	7	7	7	7	7	7	7	7	6	6	7	7	7	7	6	4	4	4	4	4	4	7	7	7	7	4	4	4	4	4	7	6	7	5	7	4	4	5	4	4	7	6	7	6
1	3	2	3	2	2	6	6	6	6	6	6	6	6	6	6	6	6	5	4	4	6	5	5	6	6	6	5	4	5	6	5	4	5	6	6	6	6	6	6	5	6	6	5	6	4	5	6	6	7
2	3	3	2	8	2	7	7	7	7	7	7	7	7	7	7	6	6	6	7	6	7	5	5	5	7	7	5	5	2	5	6	5	6	5	7	5	5	5	5	5	5	5	5	5	6	6	5	7	6
1	3	3	3	9	2	5	6	6	7	3	6	6	5	5	4	3	3	3	3	3	4	3	3	4	4	6	3	6	3	6	6	5	4	5	5	4	4	4	4	4	4	4	4	4	3	4	4	3	3
1	3	5	6	9	4	6	6	6	4	4	5	5	3	5	4	4	5	3	5	4	5	5	4	4	3	7	1	7	2	4	3	5	5	3	5	7	3	3	5	7	3	6	4	5	2	6	4	5	3
2	1	3	2	8	3	6	6	6	7	5	4	6	4	5	7	6	6	6	6	6	6	7	7	7	6	5	5	4	4	4	5	5	6	6	6	7	7	7	7	5	7	7	6	7	5	5	6	5	5
1	4	5	6	1	6	5	5	6	5	7	5	4	5	5	5	5	5	5	5	5	5	5	5	5	5	5	5	5	5	5	5	5	6	5	5	5	5	5	5	5	5	5	5	5	5	5	5	6	5
2	5	5	6	5	5	7	7	7	7	7	7	7	5	5	4	7	7	7	7	7	7	7	7	7	7	7	6	3	7	7	5	7	7	6	7	7	7	7	7	7	7	7	7	7	7	6	7	5	7
1	3	5	6	1	6	7	7	7	7	1	1	4	7	7	4	4	4	5	3	6	3	5	2	5	3	6	3	2	5	5	3	6	3	6	4	6	3	6	3	5	7	6	5	4	3	2	1	2	3
1	3	3	4	9	4	5	7	7	7	7	2	2	1	1	1	4	4	4	4	4	7	1	1	4	4	6	2	6	3	2	3	3	2	4	3	3	4	3	3	3	2	1	3	3	3	4	5	6	4
2	3	2	6	8	4	7	7	5	7	6	7	5	7	5	7	5	7	7	6	7	7	6	7	7	7	7	2	7	2	4	7	7	7	5	7	7	5	7	7	4	7	7	4	7	7	7	7	7	7
1	3	3	4	9	2	6	6	6	6	5	4	4	4	4	4	3	3	3	5	5	3	3	3	5	5	6	4	5	4	5	5	5	6	5	5	4	4	4	4	3	5	5	4	4	4	5	4	5	5
2	1	2	1	2	3	6	6	6	6	6	6	6	4	4	4	5	6	6	6	6	6	6	6	6	6	6	4	7	3	4	5	5	5	5	5	5	5	5	5	5	5	5	5	5	5	5	5	5	5
2	3	5	2	8	3	7	5	5	5	5	5	5	5	5	5	5	5	5	5	5	5	5	5	5	5	5	5	5	5	5	5	6	6	6	6	6	6	5	6	5	6	6	6	6	6	6	6	6	6
2	1	1	5	8	3	4	4	6	6	2	6	4	2	6	7	7	6	7	3	6	6	5	3	6	3	6	3	6	5	2	6	4	3	3	6	3	6	2	6	2	6	2	6	2	3	6	2	2	7
1	5	5	5	2	5	7	7	7	7	7	7	6	7	7	7	7	7	7	7	7	7	7	7	7	7	2	3	7	3	7	7	7	6	7	5	7	6	7	7	4	7	6	6	7	7	6	7	6	7
2	4	3	4	6	5	6	4	5	6	6	6	6	5	6	4	3	5	5	3	6	3	6	2	6	6	6	6	6	6	4	6	5	6	6	6	7	7	6	6	6	6	6	7	6	5	5	7	7	6
1	3	1	1	5	3	7	4	5	6	7	6	6	6	5	6	5	6	4	6	5	7	5	5	5	5	5	7	3	4	6	4	6	5	4	5	4	6	5	5	5	5	5	5	5	5	5	6	6	5
1	5	5	4	1	2	6	5	5	5	5	5	5	5	5	5	4	4	4	4	7	6	6	4	4	6	5	7	4	7	4	4	4	6	5	6	5	5	5	5	5	5	4	4	4	4	4	5	5	4
1	2	2	3	2	2	6	6	7	7	6	7	7	5	6	7	4	5	5	5	6	6	4	4	4	5	4	5	5	4	4	6	6	6	5	5	6	5	6	5	5	6	4	5	5	5	6	6	6	4
2	3	3	2	9	3	5	7	7	7	7	7	7	5	6	6	5	5	5	5	5	5	2	2	4	5	6	3	5	3	3	5	5	5	6	6	3	3	4	4	7	7	7	5	5	5	5	5	6	6
1	3	1	2	8	3	4	4	5	4	4	4	5	3	5	4	5	4	5	4	4	4	5	5	5	4	5	6	4	6	4	5	3	3	5	6	2	7	5	5	7	7	3	5	4	4	5	5	7	4
2	3	1	2	6	3	6	6	5	5	6	6	6	5	5	6	4	4	4	4	5	7	4	4	4	5	4	4	5	4	5	4	5	4	5	4	5	5	5	5	5	5	4	4	5	4	4	4	5	6
1	3	3	3	9	2	5	6	5	6	6	4	4	3	3	3	5	5	5	6	5	6	5	4	5	6	3	5	3	6	3	6	6	5	5	6	7	5	6	6	5	6	6	6	6	5	6	5	6	5
2	3	3	4	9	3	1	7	7	6	3	5	5	4	5	4	5	5	5	5	5	5	5	6	5	5	5	6	5	6	5	5	7	5	6	5	7	5	5	5	5	5	5	5	5	5	5	5	6	6
1	5	1	2	2	2	6	6	5	6	6	7	7	5	7	6	7	7	4	7	7	7	4	7	5	7	5	5	6	6	6	7	5	7	6	6	6	7	6	7	7	6	6	7	7	7	6	7	6	7
1	3	3	3	9	3	6	7	6	7	4	5	4	4	3	3	4	3	4	5	4	3	2	1	2	4	6	4	4	4	4	5	5	5	6	5	4	5	4	5	4	5	5	4	5	5	6	3	4	5
2	5	3	3	5	3	6	6	6	6	7	7	7	7	6	6	6	6	6	7	7	7	6	7	7	6	7	3	7	3	7	7	5	7	6	5	6	7	7	6	7	7	6	7	6	7	7	5	7	6
1	3	3	6	7	3	6	6	6	5	5	5	5	6	5	5	6	5	5	6	5	5	6	5	6	5	5	6	6	5	5	6	5	6	5	5	6	4	5	6	5	6	5	6	6	5	6	6	6	5
1	3	5	6	1	3	7	5	5	7	6	6	5	4	7	7	7	7	7	7	4	7	6	7	5	7	6	2	6	4	6	6	7	6	5	6	6	6	6	6	6	3	6	7	6	5	6	5	7	6
1	3	5	6	2	3	7	7	7	7	7	5	7	6	7	5	4	7	7	5	7	4	7	7	7	7	7	4	5	4	4	6	5	4	7	4	6	6	5	5	5	5	5	5	4	5	3	5	4	7
2	1	3	2	9	3	5	5	5	6	4	4	5	2	3	5	6	6	6	6	6	3	3	3	4	5	5	4	4	5	4	4	5	5	5	5	5	5	5	5	4	5	5	5	5	5	5	5	5	5
2	3	3	5	5	2	7	5	5	6	5	4	5	5	5	6	5	4	4	4	4	5	5	6	5	5	7	3	7	4	7	4	5	4	5	4	5	4	5	4	4	4	4	4	4	4	4	4	6	7
1	3	3	3	5	3	6	6	5	6	6	6	6	5	6	5	6	5	6	6	5	6	5	5	6	5	6	5	6	7	6	6	4	5	6	5	6	5	5	5	6	5	5	6	5	5	6	5	6	6
2	3	3	5	8	3	6	5	5	5	6	5	5	6	5	6	5	5	6	5	5	5	5	5	6	5	6	5	5	5	6	5	5	6	6	5	5	5	6	5	5	4	6	6	4	4	5	6	6	5
2	3	2	4	9	3	5	6	5	6	4	3	3	4	4	4	4	5	5	5	5	4	5	5	5	4	6	4	4	4	3	5	4	6	5	4	5	3	5	4	4	4	4	4	5	4	5	7	5	5
1	3	3	4	9	3	6	6	6	7	6	5	7	5	6	5	5	5	5	6	6	6	5	5	6	6	6	5	4	5	5	6	5	6	6	6	6	6	6	6	6	6	6	6	6	5	5	6	7	5
2	3	2	1	9	3	5	6	5	7	5	5	4	4	4	4	3	4	4	6	4	4	4	3	3	5	7	4	4	5	6	6	4	6	6	6	6	5	5	4	4	4	4	3	4	5	6	5	5	6
1	3	4	5	1	4	7	6	6	6	5	7	5	5	7	7	6	6	7	6	6	6	7	6	6	6	6	4	6	4	4	5	6	6	7	6	7	7	5	5	7	4	4	6	6	6	7	6	6	5
2	3	4	6	3	5	5	5	6	6	7	5	5	1	1	1	4	5	5	6	6	7	5	5	5	7	7	5	5	3	3	2	2	2	4	2	6	4	6	3	6	4	5	2	4	5	3	6	3	4
2	3	3	2	9	3	7	7	7	7	7	2	3	2	1	2	7	7	7	7	7	6	7	7	7	7	6	4	7	5	3	5	4	5	3	5	4	4	4	4	4	4	4	4	4	4	4	5	6	4
1	5	1	3	5	6	7	7	7	7	7	7	7	7	7	7	6	6	7	7	7	7	6	7	6	6	6	6	7	6	6	7	5	4	7	7	4	7	6	7	7	7	7	7	7	7	7	5	7	6
2	5	1	3	5	5	6	6	6	6	6	6	7	6	6	6	6	7	6	6	6	7	6	6	6	6	5	6	6	6	5	5	7	7	7	7	6	6	6	7	6	7	6	6	6	6	6	5	5	6
1	5	2	5	2	4	5	5	5	5	5	6	6	6	6	6	7	6	6	7	7	6	3	6	6	5	5	6	6	6	6	5	5	5	6	5	7	4	7	7	6	5	6	6	6	6	6	6	6	6
1	1	3	2	9	3	7	4	4	7	4	4	4	4	4	4	4	4	4	4	4	6	2	4	5	5	5	4	4	4	5	5	5	6	5	6	4	4	4	4	4	4	4	4	4	5	4	4	4	4
2	2	4	4	8	5	6	6	6	6	6	6	6	6	6	6	6	6	6	5	5	6	6	7	6	6	6	3	6	6	7	7	5	7	6	7	7	7	7	7	7	7	7	6	5	7	7	7	7	6
1	3	4	5	2	4	4	5	5	5	4	4	4	4	4	4	7	7	7	7	7	6	4	4	5	4	3	2	7	2	7	7	7	5	7	5	7	7	7	7	7	6	7	3	7	6	5	5	6	6
2	3	3	3	9	6	6	5	5	5	5	5	5	5	5	5	5	5	5	5	5	5	5	4	5	4	5	5	5	5	5	5	4	5	4	6	5	4	5	5	4	5	4	4	4	4	4	4	4	5
2	4	3	2	9	4	6	6	6	6	5	4	5	4	5	4	5	5	6	7	6	6	6	6	6	7	6	5	2	4	2	6	6	6	5	6	6	5	7	6	6	6	7	3	7	6	5	6	6	7
2	4	2	5	8	2	6	5	5	6	4	7	7	4	4	4	1	1	2	4	1	6	1	2	4	7	7	1	4	4	5	5	4	7	6	6	7	7	7	7	2	4	6	4	6	4	4	2	2	2
2	3	4	6	2	3	6	6	6	6	6	5	5	4	5	4	5	5	5	5	5	5	5	5	5	5	5	5	5	5	3	5	5	5	5	5	5	5	5	5	5	5	5	5	5	5	5	5	5	5
2	4	2	3	9	3	7	7	7	7	6	5	4	4	4	4	6	7	7	6	7	1	1	1	1	6	7	5	7	4	4	7	6	7	6	7	6	7	6	7	7	5	7	6	5	7	6	7	7	7
1	3	2	2	8	4	7	6	7	7	5	3	4	4	3	3	6	4	4	5	4	5	5	5	5	6	4	6	7	4	7	7	7	6	7	6	7	7	5	7	6	6	7	7	3	6	7	5	6	7
1	3	2	3	1	4	6	6	7	7	4	4	7	7	4	7	3	5	5	7	4	6	1	2	7	4	7	1	7	2	6	7	4	7	4	7	3	3	7	3	5	6	3	4	4	2	6	7	6	7
1	1	5	1	9	4	6	6	6	6	6	6	6	6	6	6	6	6	6	5	6	5	5	5	6	6	5	5	7	7	7	6	7	5	6	6	5	6	5	4	5	5	4	5	4	5	6	5	5	5
1	3	3	6	7	3	5	5	5	5	5	4	4	3	3	4	4	5	5	5	5	4	4	4	5	6	7	4	4	2	2	6	5	6	6	6	5	5	5	5	5	4	5	5	4	4	4	6	5	5
2	1	3	4	5	3	7	7	7	7	7	7	7	6	7	6	4	5	5	5	5	3	3	3	3	7	7	2	5	2	7	3	5	5	5	5	5	5	5	5	5	5	5	6	4	6	4	5	4	4
2	3	4	5	6	5	7	7	6	7	6	7	6	7	6	7	6	7	7	6	7	7	7	6	7	7	2	7	1	6	2	7	7	6	7	6	7	6	7	6	7	6	7	6	3	6	7	6	7	6
1	2	3	3	9	3	5	5	6	7	5	4	4	4	5	5	5	5	5	5	6	5	2	5	5	5	6	3	6	3	5	5	5	6	5	5	6	6	5	6	5	5	5	4	5	4	5	5	5	4
1	5	1	1	9	3	3	4	3	4	4	3	3	5	3	5	3	4	3	3	5	3	3	4	3	3	3	5	4	3	3	4	4	3	4	4	4	3	4	3	3	3	4	4	3	4	3	4	3	4
2	4	4	5	5	5	6	6	6	6	7	6	6	7	6	6	6	7	7	6	6	6	7	6	6	6	7	6	6	6	7	7	6	7	6	6	6	7	7	7	7	6	6	6	7	7	6	6	6	7
2	3	3	4	5	3	6	6	7	7	6	6	7	6	6	7	7	6	6	5	6	6	6	6	6	5	6	6	6	5	6	6	5	6	6	5	6	5	6	6	6	7	6	6	6	7	6	7	6	6
1	2	1	1	7	2	7	2	6	3	3	7	2	6	7	2	6	2	7	1	6	6	2	6	2	6	7	1	3	5	3	1	6	2	3	6	4	5	3	4	7	5	2	3	7	2	5	3	5	3
1	3	4	5	2	6	7	7	7	7	7	6	6	6	6	6	7	6	6	7	7	6	7	6	6	7	7	7	6	6	6	6	6	7	7	7	6	7	7	7	6	7	7	3	6	7	6	7	6	6
1	2	2	2	6	2	6	5	7	4	5	6	7	3	4	2	1	6	1	7	2	6	3	4	5	3	4	3	2	6	1	6	7	3	5	2	6	6	3	5	3	5	3	7	2	5	4	4	1	1
2	2	2	4	2	2	7	6	7	7	6	7	7	5	6	6	7	7	6	7	5	7	6	7	7	6	7	5	5	7	6	7	5	7	5	6	6	7	5	6	7	5	6	7	6	7	7	5	7	7
2	3	4	5	5	4	6	6	7	7	7	6	7	6	7	6	7	6	7	7	7	7	7	6	6	7	7	7	6	7	6	7	6	7	7	6	7	7	7	6	6	7	6	7	6	7	7	6	4	7
2	4	3	4	2	2	7	7	6	7	6	6	6	7	7	7	7	7	7	7	7	5	5	6	6	6	5	5	7	6	6	7	5	6	6	6	7	7	7	5	5	6	7	6	6	6	7	7	5	6
1	3	2	2	9	3	6	3	7	4	6	2	5	3	1	3	5	2	6	7	3	5	2	3	5	6	7	3	6	3	4	5	6	3	6	3	6	2	3	5	1	7	3	5	4	6	3	2	4	7
1	3	5	6	1	5	4	5	7	7	6	5	6	3	7	7	7	7	5	5	4	7	5	6	6	7	7	4	7	4	7	6	5	5	5	6	7	7	5	7	7	6	5	6	5	6	5	5	5	6
2	1	4	6	9	3	6	6	7	7	5	5	7	4	4	5	4	6	6	5	3	2	3	1	1	4	4	4	4	4	4	6	6	6	6	6	4	5	5	5	5	7	5	5	5	5	5	1	4	4
1	3	4	6	9	5	7	6	7	6	5	4	4	4	4	5	6	5	5	6	5	5	6	7	5	7	6	5	4	5	4	6	5	6	7	7	6	6	7	7	7	7	7	5	5	5	5	6	6	6
2	3	4	5	9	5	7	6	7	7	5	4	5	5	5	4	7	6	7	6	6	7	7	7	6	7	2	3	3	4	3	6	6	5	5	6	3	5	7	7	5	5	7	5	5	4	7	7	6	7
1	4	1	3	2	4	6	5	6	7	7	6	5	3	5	4	5	5	5	7	5	6	4	6	4	5	6	5	7	5	6	6	6	6	7	5	7	5	6	5	6	6	5	5	6	6	5	6	6	5
1	3	4	6	3	6	6	6	6	6	6	6	6	6	6	6	6	5	5	7	7	5	5	7	7	7	6	7	6	7	6	5	6	7	5	6	6	6	6	6	7	3	3	6	5	5	6	6	7	6
2	4	2	3	3	2	5	6	6	5	5	6	6	5	5	5	6	4	5	4	5	5	5	4	4	4	4	4	4	6	4	5	5	7	5	7	7	5	5	6	6	6	5	5	6	6	5	5	6	6
2	1	4	4	9	2	7	7	7	7	7	7	7	7	7	7	7	7	7	7	7	5	6	6	3	4	4	5	5	7	4	7	7	5	7	7	5	7	7	5	7	5	7	7	6	7	7	5	7	7
1	1	3	2	9	3	7	6	7	6	5	7	7	6	7	7	7	6	4	5	5	5	5	4	5	4	3	5	6	6	5	6	5	5	6	6	5	6	5	6	5	6	6	6	5	6	5	6	5	7
2	3	4	4	8	5	7	7	7	7	7	7	7	7	7	7	7	7	7	7	7	7	7	7	6	7	6	7	4	6	3	7	7	5	7	6	7	6	7	6	7	4	6	4	4	7	5	7	7	5
1	3	4	5	2	5	7	6	6	6	6	6	6	6	6	6	6	6	6	6	6	6	6	6	7	4	6	6	6	7	6	6	6	7	6	6	6	6	6	5	6	6	6	4	6	5	6	6	6	6
2	3	3	4	1	5	6	6	6	7	5	6	6	6	6	6	6	6	6	6	6	6	6	4	6	6	6	4	6	6	6	6	4	6	5	6	6	4	6	6	6	4	7	6	4	6	7	6	6	7
2	3	4	6	4	4	7	7	6	6	7	7	6	6	7	6	7	6	6	6	6	6	4	6	6	4	7	6	7	4	6	6	6	6	4	6	5	6	6	6	6	6	5	4	6	6	6	6	5	6
1	4	3	4	3	5	7	6	6	6	6	6	6	6	6	6	6	6	6	6	6	4	4	4	4	4	6	6	6	6	6	5	6	5	6	6	6	6	4	6	6	6	6	6	6	6	6	6	6	6
2	3	3	5	9	3	7	5	7	7	7	2	2	1	1	1	5	5	5	6	5	4	4	5	5	5	6	4	4	4	4	5	5	5	6	5	6	6	5	6	6	4	4	4	4	4	4	6	5	5
2	4	4	5	7	4	6	6	6	6	6	5	5	5	5	5	6	6	5	6	6	2	2	7	2	2	3	6	2	6	3	6	6	5	5	6	6	6	5	6	6	4	4	4	5	4	5	5	5	6
2	3	3	3	1	4	5	6	7	6	5	5	6	6	6	7	5	5	7	6	7	5	5	5	4	5	6	7	7	5	6	5	7	5	6	5	5	7	5	5	7	5	5	6	6	6	5	6	6	7
1	2	3	4	2	3	6	6	6	5	5	6	6	7	7	7	7	6	6	6	6	4	4	5	4	4	5	5	5	5	5	5	6	6	6	6	6	6	6	7	6	7	6	6	6	6	6	7	7	7
1	2	5	5	3	4	6	6	7	5	4	5	5	5	4	5	4	5	5	5	5	3	3	3	2	3	4	4	5	5	4	5	5	5	5	5	5	5	5	5	5	4	5	5	4	5	5	4	5	4
1	4	2	3	9	6	6	6	6	7	7	6	6	6	7	7	6	6	5	5	6	7	7	7	7	7	6	6	5	5	5	5	5	7	5	5	6	6	6	6	6	5	4	6	5	5	6	6	5	5
2	1	3	6	3	3	5	5	4	6	4	5	4	5	5	5	5	5	5	5	5	7	7	7	7	7	5	5	5	5	5	5	6	5	5	5	5	5	5	5	5	5	5	5	4	4	5	6	5	5
2	2	4	6	2	2	6	6	6	6	6	7	7	7	7	7	5	5	5	5	5	7	7	7	7	7	7	4	4	3	5	4	5	5	5	5	4	4	5	5	5	4	4	4	4	5	4	4	5	5
1	2	3	2	3	3	6	3	6	1	3	5	2	7	5	6	3	5	1	6	2	6	7	5	5	4	7	7	6	5	6	3	4	2	1	6	5	4	3	7	3	6	7	5	3	6	2	5	4	2
1	3	3	4	3	3	6	6	5	5	4	3	3	3	4	4	5	4	5	5	4	7	7	6	7	6	4	4	4	4	4	5	5	5	5	6	7	6	5	6	7	7	7	5	5	4	4	5	5	5
1	2	2	2	5	3	6	3	5	1	7	2	3	4	1	6	4	5	2	7	1	6	3	5	3	4	6	2	5	3	7	1	1	6	3	5	2	5	3	4	4	7	3	6	2	4	3	5	1	7
2	3	2	3	8	2	5	6	6	6	6	4	4	4	4	4	5	5	4	5	5	7	6	5	4	4	4	5	4	4	3	4	4	4	4	4	5	5	5	5	5	4	4	4	4	4	4	5	5	5
2	3	3	3	8	6	6	5	6	6	5	3	3	1	2	2	4	4	4	4	4	7	5	6	5	5	4	4	4	4	4	4	4	4	4	4	4	4	4	4	4	4	4	5	4	4	5	5	3	4
2	3	1	3	8	4	7	6	6	7	6	6	6	7	6	6	6	6	6	7	6	7	6	6	7	6	7	6	5	6	6	6	7	6	6	6	7	6	6	7	6	5	6	7	6	6	6	5	6	6
2	1	4	2	9	3	6	6	5	6	3	6	6	6	7	6	3	2	3	3	3	2	3	3	3	6	6	3	3	4	5	6	6	6	6	6	6	6	6	6	6	6	1	2	6	6	6	6	6	3
2	4	3	5	2	6	6	6	7	7	7	6	6	7	6	7	7	7	6	6	6	4	7	6	6	5	7	5	6	3	7	6	7	7	6	7	7	6	7	7	7	4	7	6	7	7	5	7	6	6
1	3	2	2	6	3	5	3	6	5	4	3	3	3	3	4	4	4	5	5	5	6	4	4	6	5	4	4	3	4	3	4	5	5	5	5	4	5	5	6	7	6	6	4	4	3	5	6	6	6
2	1	3	2	9	2	6	5	6	6	4	6	6	5	6	6	4	5	6	6	7	5	4	6	6	6	4	6	2	6	2	6	6	7	6	7	7	6	6	7	6	6	6	7	6	5	5	6	6	7
2	3	4	4	2	2	5	5	5	4	4	4	5	5	6	6	6	5	5	5	5	6	6	4	6	4	4	4	5	5	5	5	5	5	4	4	5	5	5	5	4	4	4	5	5	5	5	5	5	5
2	3	2	2	8	3	6	6	5	5	6	5	5	5	6	5	5	5	5	5	5	5	5	5	5	5	5	5	5	5	4	6	4	4	5	4	4	6	4	5	4	5	4	4	5	4	5	4	5	5
1	3	1	2	2	2	7	7	7	7	7	7	7	7	7	7	7	7	7	7	7	5	5	4	5	4	7	7	7	7	7	7	7	6	7	7	6	7	7	7	5	7	6	4	7	6	7	6	7	7
1	2	2	2	4	3	5	5	4	2	6	2	5	2	5	2	5	3	3	2	4	5	6	7	7	7	4	3	5	3	3	3	3	3	5	3	2	3	3	3	5	3	3	4	6	3	5	4	2	5
2	3	2	3	6	2	7	6	5	5	5	5	5	5	5	5	6	6	4	5	5	6	6	6	6	6	4	4	5	5	5	5	5	4	4	6	4	5	6	5	4	5	2	4	4	5	6	6	6	5
2	3	1	2	5	3	5	6	6	7	7	7	7	7	7	7	6	6	6	6	6	7	7	6	7	6	7	6	6	6	7	5	6	6	6	6	6	4	5	6	6	6	5	6	6	6	6	6	7	6
2	3	3	6	5	3	6	6	6	7	7	6	3	4	2	4	6	5	5	5	5	5	4	5	5	5	4	5	5	4	4	6	6	6	6	6	4	5	5	5	4	4	5	4	4	4	4	5	5	5
2	4	1	3	3	3	5	5	5	5	5	5	5	5	5	5	5	5	5	5	4	5	4	5	4	4	5	4	4	4	4	5	5	5	4	4	4	4	4	5	4	4	4	6	5	4	4	4	5	4
2	3	1	3	8	3	5	4	5	7	4	6	5	6	6	5	6	5	4	6	5	6	4	5	4	5	5	4	5	4	5	4	5	5	5	5	4	6	5	5	4	4	3	2	4	4	5	5	5	4
1	4	1	1	5	3	6	6	6	6	6	6	6	6	6	6	6	6	6	6	6	6	7	5	5	4	6	6	6	6	6	6	6	6	6	5	5	5	5	5	5	5	2	5	5	4	4	4	2	4
2	3	3	3	5	4	5	6	7	7	7	5	5	4	4	4	4	5	4	5	5	4	4	3	5	3	4	5	5	5	5	5	5	4	4	4	4	4	4	4	4	4	5	5	5	5	5	4	4	5
2	4	3	3	8	3	4	4	4	4	5	4	4	4	5	4	3	4	5	5	3	7	7	7	6	7	5	4	4	4	4	4	4	4	5	4	5	5	4	4	4	4	5	4	4	4	5	4	4	5
2	2	2	4	9	3	5	6	6	6	6	3	3	3	3	3	5	5	5	5	6	7	7	7	7	7	6	5	4	5	5	5	5	6	6	6	6	6	6	6	6	6	6	6	6	5	5	4	5	5
2	3	3	3	5	3	7	7	7	7	7	2	2	1	3	3	4	4	4	4	4	7	7	5	4	3	7	7	4	4	4	5	5	5	5	5	4	4	5	5	5	5	5	5	5	5	5	5	3	5
1	3	2	2	4	2	5	6	6	6	5	5	6	6	6	6	6	6	5	5	5	5	5	5	6	5	7	7	6	6	6	6	7	7	7	7	7	7	5	6	6	6	6	6	6	6	6	6	6	5
2	3	3	4	5	3	7	7	7	7	7	7	7	5	6	6	5	4	5	5	5	5	4	6	6	5	7	5	5	4	5	5	5	6	5	5	5	5	6	6	5	5	5	5	5	5	5	5	5	5
2	3	3	4	1	6	4	4	3	5	6	4	5	5	4	6	5	5	5	6	5	5	5	5	6	6	5	5	5	3	5	5	4	4	5	4	4	4	6	5	3	5	5	4	4	4	4	3	5	5
2	3	1	2	7	2	5	5	5	6	6	6	6	4	4	5	5	6	4	5	5	5	6	5	6	6	4	5	4	5	5	5	5	5	5	4	4	6	6	4	6	5	5	4	6	5	4	4	5	5
2	3	1	3	8	2	6	6	5	5	6	5	5	6	4	6	5	4	5	5	5	6	5	4	4	4	6	4	6	6	5	5	5	5	5	5	4	4	5	4	5	4	5	2	4	5	4	5	5	5
1	3	2	4	8	3	6	6	5	6	6	5	5	4	6	5	4	3	4	4	4	3	4	4	4	4	4	3	5	4	4	4	4	4	4	4	4	4	4	4	4	4	4	4	4	4	4	4	3	4
1	3	2	3	3	3	5	4	4	5	4	4	4	5	4	4	5	3	5	4	4	6	4	4	5	5	4	4	4	4	4	4	5	4	3	4	4	4	4	5	4	2	4	2	4	5	3	4	4	4
2	3	2	3	6	3	5	5	7	7	5	7	6	5	7	6	7	5	5	5	6	7	6	6	6	6	7	5	5	5	7	5	6	6	7	6	6	6	6	6	7	2	7	6	2	6	5	7	7	5
2	4	3	4	5	3	5	2	6	3	6	3	5	4	4	5	2	5	6	3	5	5	2	5	4	4	5	5	4	4	5	3	6	5	4	5	4	4	4	6	4	4	6	3	6	3	5	3	5	4
1	3	1	2	4	3	6	5	5	5	6	6	6	6	6	4	4	4	4	4	4	4	5	5	4	5	5	5	4	4	5	5	4	4	4	5	5	5	5	5	5	4	5	4	2	5	6	6	6	5
2	3	1	3	6	2	6	5	4	5	5	4	5	4	5	4	5	4	5	4	6	5	6	5	6	5	4	5	4	5	4	5	5	4	5	4	5	5	4	5	5	5	5	5	5	5	5	5	5	6
2	4	1	3	1	3	5	5	3	5	5	6	6	6	6	6	5	6	5	6	6	5	6	6	6	5	6	6	5	5	5	5	5	6	5	6	5	6	4	6	5	6	5	6	4	5	6	4	5	6
1	4	2	4	6	3	7	7	7	7	7	3	3	3	3	3	6	6	6	6	6	3	4	3	4	6	5	5	4	5	4	6	6	6	6	6	6	6	6	6	6	6	6	5	5	4	5	5	5	5
2	4	2	2	6	3	3	4	6	5	4	4	3	3	3	4	4	3	3	5	5	4	4	4	4	5	5	4	4	3	3	5	5	5	5	5	5	5	5	5	5	4	2	4	2	4	4	4	3	4
2	3	2	3	2	2	5	5	7	7	6	6	6	6	6	6	7	6	7	6	6	6	4	4	4	4	6	7	7	6	6	6	7	7	6	6	7	6	6	7	7	6	7	6	6	6	6	6	6	7
1	3	3	6	9	5	6	6	6	5	4	4	4	3	3	3	5	5	5	5	5	5	6	5	4	6	6	5	5	5	5	5	5	5	6	6	5	5	6	5	5	5	2	5	5	5	5	5	6	5
2	5	1	3	5	3	5	5	4	5	3	5	5	5	2	5	3	4	4	4	5	5	6	5	4	6	5	4	4	4	4	4	4	4	5	5	3	2	5	5	3	3	6	2	4	4	5	3	5	3
2	4	1	1	1	3	7	4	4	7	4	4	4	7	4	4	3	3	3	3	3	4	6	5	5	6	7	4	4	4	4	4	4	4	4	4	4	7	4	4	4	4	4	4	4	4	4	4	4	4
2	3	1	3	5	2	6	3	6	6	3	3	4	4	4	5	4	4	4	3	3	7	4	5	5	5	6	3	5	3	5	3	3	3	4	5	4	4	4	4	4	4	4	4	4	4	3	3	3	3
1	3	1	2	5	3	3	4	3	4	3	4	4	4	4	4	3	4	5	4	5	5	5	4	3	4	5	4	3	5	4	4	4	5	5	4	5	5	4	4	5	4	4	5	4	4	5	4	3	4
2	1	3	2	5	3	7	7	6	6	6	6	6	5	5	5	5	5	5	5	6	6	6	5	5	5	6	5	5	6	6	7	5	7	7	5	6	5	5	5	6	6	6	5	7	4	5	6	6	7
2	3	1	2	5	3	5	4	4	5	6	5	6	6	6	6	6	5	6	5	6	5	6	5	6	5	6	5	6	5	6	5	6	5	6	5	5	5	5	5	5	5	5	5	5	6	5	5	6	5
2	3	3	4	3	5	5	6	7	7	7	6	4	4	4	4	7	7	7	7	7	4	4	4	5	7	7	4	4	4	4	7	7	7	7	7	7	7	7	7	7	2	3	7	2	7	7	7	5	7
1	3	3	3	6	4	5	5	3	5	3	5	4	5	3	5	5	5	5	5	5	3	5	5	4	5	5	4	4	6	3	5	3	5	3	5	5	3	5	4	5	3	5	3	5	5	6	4	5	6
2	4	2	1	5	3	6	6	6	7	7	6	5	7	7	7	5	5	6	6	6	7	4	7	7	6	6	6	6	6	6	6	6	6	6	7	7	6	6	6	7	7	7	6	6	6	6	6	6	6
2	3	3	4	2	3	4	4	4	7	4	6	6	6	6	6	4	4	4	4	4	4	2	4	4	4	4	3	4	4	4	4	4	4	4	4	4	4	5	4	4	4	4	3	4	4	4	1	4	4
2	3	5	6	1	4	6	6	6	6	6	7	7	7	6	6	7	5	6	7	5	6	4	6	4	6	4	6	4	6	5	5	6	5	6	6	6	6	5	6	6	7	6	6	7	7	5	7	5	6
1	3	2	3	3	2	5	4	4	5	4	4	5	4	4	5	5	4	4	5	5	4	4	5	5	5	4	4	5	5	5	5	6	5	5	4	5	6	6	4	5	6	5	4	6	5	5	6	5	4
1	3	1	2	5	3	1	5	4	4	5	4	1	4	5	5	4	5	4	5	3	3	3	4	4	4	4	4	7	5	6	5	3	5	4	5	5	5	3	5	5	3	3	3	2	4	1	4	3	4
1	1	3	3	8	3	5	6	6	6	5	7	5	5	6	6	5	7	7	5	6	6	6	5	6	5	6	5	6	5	6	6	5	5	7	5	7	5	7	5	7	5	6	6	6	5	5	6	4	3
2	3	2	4	9	2	7	5	7	7	5	5	6	4	4	7	7	7	7	7	7	7	7	5	5	5	5	5	6	5	5	5	5	5	5	6	6	6	7	7	7	6	5	3	6	6	5	7	6	6
2	3	1	2	2	2	4	5	5	6	6	6	5	6	5	6	6	5	6	6	5	7	7	4	4	4	6	5	6	6	5	5	4	4	5	4	5	4	4	4	5	5	5	5	5	5	5	5	5	5
1	3	2	3	6	3	4	5	3	2	6	3	6	3	4	4	5	3	3	5	3	5	5	4	5	5	3	5	3	5	3	5	3	5	3	5	3	5	5	3	5	3	5	5	3	5	4	5	4	3
2	3	2	3	9	2	5	5	5	5	6	3	3	2	2	2	6	5	5	5	6	7	7	7	7	7	6	5	5	5	5	5	5	5	5	5	5	5	5	5	5	5	5	5	5	5	5	5	5	5
2	5	1	3	9	3	7	7	7	7	7	4	4	4	4	4	3	3	3	3	3	5	5	5	5	5	6	3	5	4	4	4	4	4	4	4	4	4	4	4	3	4	4	3	4	4	4	1	2	4
2	3	2	1	4	4	5	5	5	5	5	4	5	3	5	5	5	5	4	5	5	5	6	6	6	6	6	6	7	6	6	6	6	6	6	6	6	6	6	6	7	7	6	7	6	7	6	6	6	6
2	1	3	4	4	2	4	4	5	6	7	5	7	5	7	5	6	5	6	6	5	6	6	6	6	6	6	5	6	6	6	5	6	6	6	5	5	5	5	6	5	6	5	6	5	6	5	6	5	6
1	4	5	4	5	5	5	3	4	6	5	3	5	6	5	6	3	5	5	4	4	5	3	5	5	6	4	6	4	5	5	3	6	4	5	4	4	5	4	5	4	4	4	5	4	4	5	3	5	5
2	3	1	3	2	2	5	5	6	4	6	4	5	4	5	4	5	4	5	4	5	4	5	4	5	4	5	4	5	4	5	4	5	5	4	5	4	4	5	4	5	4	5	4	5	4	5	4	5	4
2	4	3	5	2	3	4	4	5	3	5	3	4	4	5	3	3	5	3	3	4	3	2	1	2	3	3	5	3	5	3	4	4	3	5	4	4	4	5	3	4	4	4	5	3	5	4	4	5	3
1	3	4	5	9	3	4	4	4	4	5	5	4	5	4	5	4	5	4	5	5	7	7	5	3	4	4	5	3	6	4	5	5	4	6	4	5	4	5	4	5	4	6	4	5	4	5	4	5	4
2	1	1	3	1	3	4	3	4	4	4	4	4	4	4	4	3	4	4	4	4	4	5	5	5	4	5	5	5	5	5	5	5	5	4	4	4	4	4	4	4	4	4	2	2	4	3	4	2	4
2	1	2	2	2	4	7	6	6	6	7	7	7	7	6	6	5	6	7	7	7	3	6	5	4	4	6	6	6	6	6	6	7	7	7	7	7	7	7	7	7	3	7	7	3	7	7	6	6	6
2	4	1	3	4	3	7	7	7	7	7	7	7	7	7	7	4	4	4	7	7	3	3	3	2	2	7	2	7	1	7	7	7	7	7	7	4	4	4	4	4	4	4	4	4	4	4	4	4	4
1	3	2	4	6	4	5	5	4	3	3	5	3	5	3	5	3	5	3	5	3	4	4	4	4	3	4	4	5	4	5	4	5	5	5	4	5	4	5	4	5	4	5	3	4	5	5	5	5	5
2	3	1	3	2	3	6	5	4	5	6	4	6	4	5	4	5	6	4	6	4	6	4	6	5	5	5	5	4	5	5	5	5	5	4	5	4	5	4	5	4	5	4	5	4	5	5	6	5	4
2	4	3	4	5	3	4	4	5	4	5	4	4	4	3	5	4	4	4	3	5	5	4	4	4	4	4	4	3	5	4	3	5	3	4	3	4	4	4	4	4	4	5	2	5	4	4	4	2	5
1	1	4	6	4	4	7	7	6	6	6	5	6	5	6	6	6	6	6	6	7	6	6	6	6	6	6	6	7	6	6	7	7	7	6	5	5	5	5	5	5	5	5	5	6	6	6	6	6	6
2	4	4	5	6	6	5	4	4	5	4	5	4	4	5	4	5	7	6	7	6	7	6	6	6	6	7	6	4	7	4	4	4	4	4	4	6	5	5	6	6	6	6	4	5	6	5	5	7	7
1	3	3	6	5	4	7	7	7	7	7	6	6	5	5	5	6	6	6	6	6	6	6	6	6	6	6	5	5	5	4	5	5	5	5	5	5	5	5	5	5	5	5	5	5	4	5	5	5	5
1	4	3	5	7	3	4	4	4	4	4	4	4	4	4	4	4	4	4	2	4	5	1	5	4	1	6	5	5	5	5	5	5	5	5	5	5	5	5	2	5	5	5	5	4	4	4	4	6	4
2	3	1	3	2	3	6	5	4	5	4	5	4	5	6	5	4	6	5	5	5	4	4	5	4	5	4	5	4	5	4	5	5	4	5	4	5	4	6	5	4	5	4	5	4	5	6	5	5	4
2	2	2	3	7	3	6	6	6	6	6	2	2	2	2	2	5	5	5	4	4	6	4	4	4	5	5	5	5	4	5	4	4	4	4	5	5	5	5	5	4	4	5	5	5	5	5	5	4	4
2	3	3	4	2	6	6	6	7	7	7	7	7	7	7	7	7	6	7	7	7	7	7	7	7	7	7	7	7	7	7	7	7	6	6	6	7	7	6	6	6	6	6	5	7	6	7	7	5	7
1	4	3	6	6	2	6	6	6	6	6	5	5	5	5	6	6	6	6	7	6	6	6	4	5	5	7	7	7	7	7	7	7	7	4	4	4	4	4	4	4	3	4	3	4	5	5	5	5	5
2	3	3	5	7	5	4	4	2	6	3	6	3	5	3	5	3	5	3	6	4	7	7	7	7	7	4	6	3	5	3	5	3	3	5	3	4	6	3	6	3	4	3	5	3	5	4	3	5	3
2	5	2	3	5	4	5	5	4	5	4	4	4	4	3	4	5	5	4	5	4	5	5	5	4	5	4	5	4	4	5	4	4	5	5	5	4	5	4	5	5	5	4	4	5	5	5	5	5	5
2	3	1	3	4	3	5	4	5	5	4	5	5	4	4	5	4	5	5	4	5	5	4	5	4	5	4	5	4	5	4	4	5	4	3	5	4	4	6	4	4	5	4	3	5	4	4	5	4	4
2	3	4	3	6	2	6	6	6	6	6	5	6	6	6	6	6	6	6	7	6	6	7	6	6	6	6	6	6	6	7	7	6	6	6	6	6	6	6	6	6	6	7	3	6	6	6	6	6	6
2	4	3	3	9	3	7	7	6	6	7	6	5	5	6	6	6	5	5	4	7	5	6	7	5	6	7	5	5	6	6	7	7	4	5	6	7	7	6	5	4	4	4	7	4	6	5	7	6	7
1	1	3	1	2	2	5	6	6	6	5	6	5	5	5	5	5	2	5	4	5	5	6	5	4	5	5	5	3	5	4	5	4	5	5	5	5	3	5	3	5	3	6	5	6	6	5	4	5	5
2	3	1	2	3	3	5	5	4	5	4	5	4	5	4	5	4	5	4	4	5	4	4	5	4	4	6	4	5	4	5	5	4	5	4	5	4	5	5	4	5	6	5	4	5	5	5	5	5	5
1	3	1	3	3	2	5	5	5	6	6	6	4	6	5	4	5	5	7	3	6	6	5	6	5	6	4	6	4	6	4	6	5	6	4	6	5	6	5	6	4	6	5	4	6	4	6	4	6	4
2	4	3	5	2	6	7	6	6	6	6	7	5	5	5	6	5	5	5	6	5	6	6	5	6	5	6	6	6	7	5	6	6	5	6	6	5	6	7	6	5	5	5	5	5	5	5	5	5	6
2	4	3	4	5	3	4	3	5	5	4	4	5	3	5	3	5	3	4	5	4	4	4	4	4	4	5	3	5	3	5	3	5	3	4	4	3	4	3	5	3	5	4	3	5	4	3	4	5	4
2	3	4	3	2	4	7	7	7	7	7	7	6	7	7	6	7	7	6	6	6	7	7	7	6	6	6	7	7	6	6	6	6	7	7	7	6	6	6	6	6	6	6	6	6	7	6	6	6	7
1	2	2	4	6	2	6	6	6	6	6	2	2	2	2	2	5	5	6	6	5	5	5	5	4	5	5	5	5	5	5	5	5	5	6	5	5	5	5	5	5	5	5	5	5	5	5	5	6	5
2	3	1	2	3	3	6	4	5	5	5	6	5	5	6	5	6	5	4	5	6	5	4	5	4	5	4	5	4	5	5	4	5	4	5	4	5	4	5	6	5	5	6	5	4	5	4	6	4	5
2	4	5	6	6	4	5	3	5	5	4	4	4	2	6	4	2	3	4	6	5	4	4	4	4	4	4	4	4	3	4	2	4	5	4	4	4	4	4	5	5	5	5	5	5	5	5	5	5	5
1	3	3	5	5	5	6	7	6	6	5	5	4	3	6	3	3	3	3	3	6	4	4	5	4	4	5	4	4	5	5	5	5	6	4	4	4	4	4	4	4	5	6	5	5	4	6	5	4	5
2	3	3	4	2	3	7	1	7	7	4	5	5	5	5	5	4	4	4	4	4	4	4	4	4	4	7	4	4	4	4	4	4	5	4	4	5	4	4	4	4	4	4	6	4	4	4	4	5	4
2	5	1	2	9	3	7	7	7	7	7	7	7	7	7	7	2	2	2	2	2	2	2	2	2	2	2	2	5	2	6	2	2	2	2	2	2	2	2	2	2	2	2	2	2	2	2	2	2	2
2	4	4	3	4	3	4	5	4	6	3	5	4	2	5	3	5	5	4	4	3	5	3	5	4	3	5	4	4	3	5	4	5	3	4	5	3	5	4	4	2	5	5	4	5	5	4	5	5	4
2	4	2	2	4	2	7	7	7	7	4	7	6	5	4	4	5	5	5	5	5	3	3	3	4	7	7	4	5	3	6	7	7	7	7	7	5	4	4	7	7	7	7	7	7	7	7	7	5	7
1	2	1	2	6	3	7	7	7	6	6	6	5	5	5	4	4	4	5	6	7	6	5	4	5	6	7	6	5	6	7	6	5	6	7	6	5	6	7	6	5	6	7	6	5	5	4	4	5	6
1	3	4	3	8	4	6	6	6	6	7	7	6	6	6	6	6	6	6	6	6	7	7	7	6	7	7	7	6	7	6	6	6	7	7	7	7	6	6	6	7	6	6	6	6	6	6	7	6	6
2	2	3	3	3	3	4	5	5	5	5	4	4	4	4	4	4	4	4	4	4	4	4	4	4	4	4	4	4	4	4	4	4	4	4	4	4	4	4	4	4	4	4	4	4	4	4	7	4	7
2	3	3	4	2	2	7	5	5	6	6	5	5	5	5	5	5	5	5	5	5	5	5	5	5	5	5	5	5	5	5	5	5	5	5	5	5	5	5	5	5	5	5	5	5	5	4	4	4	5
1	2	2	3	7	2	6	6	6	6	6	2	2	2	2	2	5	5	5	5	5	5	5	5	5	5	5	5	5	5	5	5	5	5	5	6	6	5	5	5	5	5	5	5	6	5	5	5	5	5
1	3	3	4	2	3	4	4	5	5	5	5	5	5	4	4	5	5	5	4	5	5	4	4	5	4	4	6	4	4	4	4	4	4	5	4	5	4	5	5	5	4	4	4	4	4	7	4	6	4
1	3	3	4	4	2	4	5	5	5	5	4	4	5	5	5	4	5	5	5	5	5	5	5	5	4	5	5	5	5	5	5	5	5	5	5	5	5	5	5	5	5	5	6	5	6	5	6	5	5
1	3	1	5	7	5	7	6	5	6	5	5	5	5	4	5	5	6	6	5	5	6	5	5	5	5	5	5	5	5	6	5	5	5	5	5	5	5	6	5	5	6	3	6	6	6	6	5	6	6
1	4	2	2	6	3	4	3	5	5	5	4	3	3	2	2	5	5	6	6	6	5	3	2	2	5	6	2	2	2	2	5	5	5	5	5	5	5	5	5	5	5	5	6	4	6	5	6	4	6
2	4	4	4	6	5	6	4	5	4	4	5	5	3	5	5	4	5	5	2	5	5	4	4	5	4	4	6	6	4	5	6	4	4	4	6	4	4	5	4	5	5	3	5	5	5	5	5	5	4
1	4	1	1	7	2	7	7	7	7	7	6	6	6	6	6	5	5	5	5	5	6	6	6	7	7	7	6	5	4	4	5	6	7	6	5	4	5	6	7	6	6	5	5	4	5	6	7	7	5
2	3	3	4	2	3	6	7	5	5	7	6	6	6	6	6	4	4	5	5	4	5	4	5	5	5	5	5	5	4	4	4	5	5	5	4	5	4	5	5	5	6	6	5	5	6	4	4	4	5
1	3	2	3	3	4	5	6	6	7	6	5	5	4	4	4	6	6	7	7	7	5	5	4	5	7	5	4	4	4	4	5	5	6	6	6	6	6	6	6	6	5	6	6	5	5	6	6	6	6
1	2	3	2	1	3	4	4	4	4	5	4	4	6	5	2	6	3	4	4	4	4	4	4	4	4	4	4	4	4	4	4	4	4	4	4	4	4	4	4	4	3	4	4	4	4	4	4	4	4
1	4	3	5	9	2	7	7	7	7	7	7	7	7	7	7	6	6	6	6	6	4	5	4	4	6	6	4	5	3	3	5	5	5	5	5	5	6	5	5	5	5	5	5	5	5	5	5	6	6
2	4	5	5	9	3	4	4	4	6	3	4	4	4	3	5	4	4	6	4	4	4	4	3	5	4	4	2	5	3	6	4	5	4	3	6	4	4	6	4	4	6	3	6	4	6	5	6	4	4
1	2	3	4	7	3	7	7	6	6	6	6	6	6	6	5	5	5	5	5	5	5	5	5	5	6	6	6	6	6	6	6	6	5	6	4	4	4	4	4	4	4	3	4	3	4	4	4	4	4
2	3	3	3	2	3	7	7	7	7	7	7	7	7	7	7	7	7	7	7	7	5	5	5	5	5	5	5	5	5	6	5	5	5	5	5	5	5	5	5	5	5	3	7	7	7	7	7	5	7
2	3	3	5	1	3	7	7	6	6	5	5	4	4	5	5	6	7	6	5	4	4	5	6	7	6	6	5	5	4	4	5	6	6	7	7	6	5	5	4	5	5	6	7	7	6	5	5	4	5
1	3	1	1	1	3	4	4	3	4	4	4	4	4	4	4	4	4	4	4	4	6	4	6	4	4	4	4	4	4	4	4	4	5	4	4	4	4	5	4	5	4	4	5	4	4	5	4	4	4
2	4	4	5	5	6	6	4	5	3	6	4	5	4	6	3	5	6	3	6	4	6	4	6	4	6	2	5	6	3	5	4	5	4	5	4	5	4	5	3	5	6	3	5	5	4	5	4	6	3
2	3	3	4	1	5	7	7	7	7	7	7	7	7	7	7	7	7	5	5	5	7	7	7	7	7	7	5	5	7	6	7	7	7	7	7	7	7	7	7	7	7	7	7	7	7	7	6	7	7
1	3	1	4	8	3	4	4	4	4	4	4	4	4	4	4	4	4	4	5	5	4	4	4	5	4	5	5	5	5	3	3	3	3	3	3	3	3	3	3	3	3	3	3	3	3	5	4	5	5
1	2	3	4	8	3	7	7	7	7	7	6	7	4	4	4	5	5	5	5	4	5	5	5	5	5	5	5	5	5	5	5	5	5	5	5	5	5	5	5	5	5	5	5	5	5	4	4	4	4
1	3	3	2	2	2	4	4	4	4	4	4	4	4	4	4	3	6	5	4	5	4	4	5	5	3	4	3	4	4	4	4	4	4	5	5	5	5	5	5	5	5	5	5	5	5	5	5	5	5
2	3	2	3	2	3	4	4	4	5	5	4	4	4	4	4	4	4	4	4	4	4	4	4	4	4	5	3	4	4	4	4	4	4	4	4	4	4	4	4	4	4	4	3	5	5	4	6	4	4
2	4	1	2	2	3	5	4	4	5	4	5	4	5	5	5	5	5	5	5	5	6	6	5	6	6	5	5	4	4	5	5	5	5	5	5	5	5	5	5	6	6	6	6	5	6	4	7	4	5
1	2	3	6	5	3	6	5	5	6	6	6	6	6	6	6	6	6	6	6	6	6	6	6	6	7	6	6	6	6	6	6	6	6	6	6	6	6	6	6	6	6	6	3	6	6	6	6	6	6
1	2	3	3	5	5	4	4	3	5	4	2	5	4	4	4	5	5	5	5	5	6	5	5	5	5	6	5	4	4	4	4	4	5	5	6	5	5	5	5	5	5	5	5	5	5	5	5	7	5
1	3	2	3	3	4	6	6	6	6	6	4	4	4	4	4	6	6	6	6	6	4	4	4	4	5	4	4	4	4	4	6	6	6	6	6	6	6	6	6	6	6	6	6	6	6	6	6	6	6
2	5	5	6	7	4	5	4	4	4	4	4	4	4	4	4	4	5	5	5	5	5	5	6	5	5	5	4	4	4	5	5	5	5	5	4	4	4	5	5	5	5	4	4	4	5	5	5	5	7
1	3	3	2	3	6	5	5	4	4	4	4	5	5	5	5	5	5	5	5	5	5	5	5	5	5	5	5	5	5	5	4	4	4	4	5	4	4	4	5	5	4	5	4	5	5	5	5	5	5
2	4	3	4	5	5	4	4	4	4	5	5	5	5	5	5	5	5	5	5	4	4	4	4	5	5	4	4	5	4	5	5	5	5	4	4	4	5	4	4	4	4	5	3	5	4	5	5	4	4
2	3	3	3	4	2	7	7	7	7	7	7	7	7	7	7	5	5	5	5	5	5	3	2	2	3	7	4	4	4	4	5	5	3	5	5	5	5	5	5	5	5	5	5	5	5	5	6	5	5
2	2	2	2	4	2	7	7	7	7	7	7	7	7	7	7	7	7	7	7	7	6	7	7	7	7	7	7	7	5	5	7	6	6	6	6	6	6	5	5	5	5	5	5	5	5	5	5	5	5
2	3	1	2	5	3	7	7	7	7	6	6	6	6	6	5	4	5	4	5	5	4	3	4	4	4	4	4	4	4	5	4	4	4	5	5	5	5	5	5	4	5	5	5	5	5	7	4	5	4
1	1	3	3	1	3	7	4	6	6	5	4	5	4	5	5	4	5	4	5	5	4	4	5	3	5	5	5	6	5	5	5	5	5	5	5	3	1	2	2	2	3	2	2	3	2	2	2	2	2
2	3	2	2	3	3	7	7	7	7	7	6	6	5	5	5	5	6	6	6	6	6	6	6	6	6	6	6	6	7	7	7	7	6	7	4	7	6	7	7	7	6	7	5	7	4	7	7	6	6
2	3	3	4	2	3	5	5	6	6	6	6	6	6	6	6	6	6	6	6	6	6	6	6	6	6	6	6	6	6	6	6	6	6	6	6	6	6	6	6	6	6	6	6	6	6	6	6	4	5
1	3	3	4	5	3	4	4	4	4	4	6	3	5	4	3	4	5	5	5	5	5	5	5	4	5	4	5	5	3	5	5	4	5	5	4	5	4	5	4	5	5	5	4	4	5	5	4	5	4
1	3	2	4	3	3	7	5	5	7	6	5	5	6	6	6	3	3	3	3	3	3	1	2	4	5	6	4	5	3	3	5	5	6	6	6	5	4	4	5	5	5	5	3	4	4	3	4	5	5
2	4	3	3	6	3	4	3	4	5	4	4	4	6	3	6	4	4	5	5	5	4	4	4	5	4	4	4	5	4	5	4	5	5	4	5	3	5	4	4	6	4	5	5	4	3	5	4	5	4
2	3	3	5	2	4	6	6	7	7	7	7	7	7	7	7	7	7	7	7	7	5	5	6	7	7	7	5	5	5	4	4	6	6	7	4	7	7	7	3	7	7	3	3	7	5	4	7	5	7
1	3	4	3	8	3	4	3	6	5	5	3	5	5	4	5	5	5	5	5	5	4	4	5	5	5	3	4	6	4	5	5	4	5	5	4	4	5	5	5	4	5	5	5	5	5	5	5	5	4
2	5	1	1	7	3	7	7	7	7	7	7	7	7	7	7	3	4	4	5	5	6	1	2	5	6	6	4	4	1	7	7	7	7	7	7	7	7	7	7	7	7	7	7	7	7	4	7	7	4
1	3	3	4	2	3	7	7	7	7	7	4	4	4	4	4	4	4	4	4	4	4	4	4	4	4	7	4	4	4	4	4	4	4	7	4	4	4	4	4	4	4	4	4	4	4	5	4	5	4
2	3	3	5	3	6	4	6	7	6	7	4	4	2	4	5	5	4	4	5	4	6	6	6	6	7	5	4	4	4	4	4	6	4	6	5	7	7	4	5	7	6	4	6	6	6	6	6	6	6
2	3	2	2	8	4	7	7	7	7	7	7	7	7	7	7	6	6	6	6	6	6	6	6	6	6	6	6	6	6	6	1	6	6	6	1	6	7	7	3	3	7	7	3	6	7	6	5	6	4
1	2	3	4	2	3	7	7	7	7	5	5	5	5	5	5	4	4	4	5	5	6	6	3	3	6	5	4	4	4	4	4	4	4	4	4	4	4	5	4	4	5	5	5	5	5	4	4	4	4
2	3	2	3	2	2	7	7	7	7	7	7	7	7	7	7	7	7	7	7	7	7	7	7	7	7	7	7	7	7	7	3	7	6	7	7	3	5	7	7	7	5	7	5	7	7	5	7	6	6
2	3	3	4	2	3	6	5	6	6	6	6	6	5	5	5	5	4	4	4	4	4	5	5	5	5	5	4	4	4	4	5	5	5	5	5	5	5	5	5	4	3	4	3	4	4	4	4	5	4
2	3	5	4	2	2	5	5	5	5	5	5	5	6	5	5	6	5	5	5	5	4	4	4	4	5	5	4	4	4	4	4	5	5	5	5	5	5	5	5	5	5	5	5	5	5	5	5	5	5
2	3	3	4	2	2	6	6	6	6	6	5	5	5	5	5	5	5	6	5	5	5	5	5	5	6	5	4	4	4	4	4	4	4	4	4	4	5	5	5	5	5	5	5	6	5	5	6	5	5
1	2	4	3	6	6	5	3	7	6	7	6	5	6	7	6	5	2	5	6	5	3	6	6	6	7	7	4	7	4	5	6	5	4	6	5	5	6	5	6	5	5	6	6	6	4	7	5	7	5
2	3	2	3	2	2	7	4	6	3	6	3	7	2	5	5	2	6	4	4	6	3	6	7	2	5	5	3	5	3	4	5	3	5	4	4	4	6	2	2	2	5	5	3	6	2	5	6	2	6
1	3	1	4	9	3	6	5	5	5	5	3	1	7	6	3	5	7	7	7	3	7	7	6	7	7	6	5	6	4	6	6	4	4	5	4	4	5	5	5	5	6	4	5	5	5	6	4	5	3
1	1	2	4	9	1	3	7	7	7	7	5	5	7	5	5	6	6	6	5	4	4	4	4	4	4	4	4	4	4	4	6	4	6	6	4	4	4	4	4	4	5	4	5	6	4	5	4	5	4
2	1	3	1	9	1	7	7	7	7	5	6	6	5	5	5	4	4	5	5	5	4	2	3	3	4	5	4	5	3	5	5	5	5	5	5	5	5	5	5	3	5	3	5	3	5	3	5	3	5
1	1	5	1	9	4	6	6	5	6	6	7	7	7	6	7	7	7	7	6	6	6	7	6	7	6	7	7	2	6	7	4	7	5	5	7	7	6	7	6	7	7	6	3	3	6	7	7	6	7
2	1	3	1	9	1	7	7	7	7	6	7	5	6	6	6	6	6	6	7	7	4	3	3	3	5	6	3	6	3	5	3	5	5	6	6	6	4	6	6	6	5	5	3	6	3	6	6	6	5
1	1	5	5	9	4	5	5	6	6	6	5	6	6	7	6	6	6	6	6	6	6	6	6	6	6	6	6	3	6	6	7	6	6	7	6	5	7	6	6	5	5	6	5	6	6	6	5	6	5
1	3	3	3	9	1	6	6	6	6	4	6	6	6	6	2	5	4	5	5	4	4	6	5	6	4	6	3	4	4	4	5	5	5	5	5	5	5	5	5	5	4	4	5	5	4	4	5	6	7
2	1	3	1	9	1	7	7	5	7	5	7	4	6	6	6	6	5	5	5	5	5	5	4	5	5	6	3	6	3	6	6	5	5	6	5	6	6	5	5	5	3	3	4	3	6	4	4	5	7
1	3	2	3	9	1	7	7	5	7	6	6	6	3	3	3	4	4	4	4	4	4	4	5	6	4	4	4	6	4	4	7	5	5	7	6	4	4	5	4	4	4	4	5	4	4	5	6	5	5
1	3	2	6	2	4	7	7	6	6	6	7	6	7	7	6	6	7	7	6	7	7	6	6	6	7	7	6	3	7	7	5	6	5	6	7	6	6	7	7	5	7	6	6	7	7	5	5	6	5
1	4	1	2	3	1	2	3	3	2	4	3	3	3	4	3	4	4	4	5	4	5	4	4	3	4	4	4	4	3	5	4	5	4	5	5	4	4	3	4	4	5	5	3	4	4	4	5	3	5
1	3	3	5	5	4	3	3	4	3	4	3	4	4	3	3	3	3	4	4	4	5	5	4	4	5	5	4	5	5	6	5	5	7	5	5	4	6	4	5	5	4	5	5	5	4	4	5	7	4
2	5	1	2	9	1	2	4	3	6	3	3	4	2	4	3	3	4	3	4	4	3	3	4	3	3	4	3	3	4	5	3	5	4	4	4	4	3	5	4	5	5	5	6	5	6	5	4	6	5
2	3	1	1	9	1	7	7	7	5	7	6	7	6	5	4	4	6	4	5	7	7	4	4	4	7	7	7	2	4	5	5	6	6	4	5	4	4	4	4	4	5	4	5	4	4	4	4	5	4
1	1	2	1	3	3	7	5	7	6	3	4	4	4	4	6	4	5	3	6	6	5	3	2	7	6	3	5	2	6	4	3	3	1	5	5	5	5	4	4	5	3	3	5	2	1	4	6	6	6
2	3	2	1	6	1	4	4	6	6	6	6	6	6	6	6	4	4	4	6	4	4	5	4	4	4	4	4	4	4	4	4	5	4	6	4	4	4	4	4	4	3	4	3	4	4	4	4	6	4
2	4	2	2	9	3	5	6	6	7	7	6	5	6	6	5	6	6	6	4	5	6	6	5	6	6	7	4	4	5	5	6	5	5	4	5	5	5	5	5	5	5	5	4	5	4	5	4	5	5
2	4	1	1	9	1	7	7	7	7	7	5	5	4	4	4	4	4	5	6	6	6	6	6	6	7	4	4	4	5	4	4	6	7	7	7	6	7	6	7	6	6	7	5	7	6	7	6	5	7
1	1	4	2	5	4	5	7	4	3	5	3	6	3	6	5	5	5	6	5	5	5	6	5	4	6	6	4	6	5	5	6	6	4	6	6	6	4	5	6	5	6	5	6	4	6	6	4	6	6
2	4	3	3	9	5	7	5	7	7	5	1	2	5	3	5	7	6	6	6	5	4	5	6	6	7	7	5	7	5	7	7	6	5	6	6	6	7	6	6	6	7	7	7	7	2	6	6	6	5
2	3	3	3	9	4	6	6	7	5	5	7	5	6	5	6	6	6	5	7	6	5	6	5	6	7	7	3	7	5	3	7	6	6	6	6	5	6	7	5	6	6	5	7	7	6	5	5	5	5
1	3	4	4	6	4	7	6	5	6	6	6	6	5	5	7	6	5	6	7	5	5	7	6	5	6	6	7	2	6	7	6	5	7	6	5	6	6	5	7	6	6	6	4	4	4	6	6	6	6
1	3	3	4	3	5	7	5	6	6	5	6	6	4	6	5	7	6	6	6	6	6	7	6	7	7	6	4	6	6	6	7	5	6	5	7	5	6	5	7	5	7	7	7	6	5	5	6	6	5
1	4	3	2	9	6	5	6	6	6	5	7	6	6	5	4	5	5	6	7	7	6	7	7	6	6	5	5	3	6	4	5	6	6	6	6	6	6	6	6	6	4	4	5	5	5	5	7	6	5
2	4	2	2	9	1	7	7	7	6	6	7	5	7	1	6	1	6	3	6	5	7	5	6	4	5	6	6	6	5	5	4	7	5	7	6	5	4	3	6	4	3	1	7	1	7	3	4	5	5
1	3	5	5	6	4	4	6	3	5	3	4	5	5	3	3	5	5	3	4	5	3	5	4	5	5	6	3	7	7	5	5	6	5	3	4	6	4	6	4	5	4	6	6	7	5	4	6	4	5
1	4	5	6	5	5	6	5	5	6	5	6	6	7	6	7	6	7	6	7	6	7	6	6	7	6	6	7	2	7	7	7	6	7	6	7	6	7	6	7	6	6	5	6	5	6	5	6	5	6
1	3	4	4	5	4	6	6	6	4	6	6	5	6	7	6	5	6	5	6	5	5	5	5	5	6	6	6	6	5	5	5	6	7	7	6	6	6	5	5	4	5	5	5	5	4	5	5	5	6
2	5	3	3	9	5	4	4	7	7	6	7	7	4	4	5	6	5	4	4	5	4	6	6	7	7	5	4	3	4	4	4	5	5	5	4	4	5	4	5	4	5	4	4	5	5	4	5	4	5
1	3	3	6	7	3	5	7	7	7	7	6	6	6	5	5	5	6	6	6	6	5	5	5	6	7	7	5	5	4	5	7	7	6	4	7	3	7	7	7	5	7	5	7	5	6	6	7	4	7
1	3	4	3	9	3	6	5	6	6	5	4	3	2	2	2	4	4	4	4	4	2	3	2	2	4	6	4	4	4	4	5	5	5	6	6	6	6	6	6	5	5	4	5	5	5	4	5	5	5
2	1	3	1	9	3	4	4	4	4	4	4	7	4	6	6	5	5	5	5	5	5	5	5	4	4	7	1	1	1	7	5	5	5	5	5	5	5	5	5	5	3	5	3	5	5	5	5	5	5
2	1	3	4	9	3	6	3	5	3	3	3	3	2	3	2	4	4	3	3	2	6	1	1	5	5	6	3	5	3	5	5	5	6	5	6	4	3	4	4	5	4	4	5	5	3	5	5	5	5
2	3	4	5	6	2	7	7	7	7	7	7	7	7	4	7	7	7	7	7	4	4	4	4	7	5	7	3	4	4	4	5	5	5	7	5	7	7	6	7	3	7	4	7	6	7	7	6	5	7
2	3	3	4	1	3	5	7	6	6	6	5	4	7	7	7	7	7	7	7	7	6	7	7	7	7	7	7	7	7	7	7	7	7	5	5	6	4	4	7	7	5	7	5	3	5	5	5	7	7
1	1	3	2	9	3	5	4	5	6	4	6	6	4	5	5	2	2	2	2	2	2	2	2	2	2	6	4	4	4	4	4	4	4	3	4	5	5	4	4	4	4	4	4	3	4	3	4	3	4
2	1	4	1	9	2	5	4	6	6	4	5	5	5	5	5	4	4	4	4	4	4	4	4	5	5	5	4	5	4	4	5	5	6	5	5	5	5	5	5	5	5	5	5	4	4	5	5	5	5
1	2	2	1	2	2	6	5	5	6	5	5	4	5	4	6	5	4	5	5	6	4	5	4	6	5	5	5	5	4	5	6	4	4	4	4	5	5	6	5	4	4	5	6	6	5	4	4	5	6
2	1	3	4	9	3	7	6	7	7	6	4	5	6	5	3	5	6	5	7	6	6	7	5	6	7	5	6	3	6	4	7	6	7	5	6	6	6	7	7	6	6	6	7	7	6	7	6	7	6
1	4	2	3	9	4	6	6	7	7	5	6	6	5	5	5	6	6	5	5	5	5	5	4	3	7	6	6	4	6	4	4	5	7	7	5	7	6	7	7	6	4	6	6	6	5	4	6	4	6
1	1	3	1	9	3	5	4	6	7	4	5	5	4	4	4	4	4	5	6	5	6	5	4	7	6	5	3	6	3	6	5	5	6	6	5	6	6	4	5	1	5	3	3	4	4	5	5	3	4
1	3	2	3	3	4	6	6	6	6	6	6	4	4	4	4	6	6	7	7	7	7	4	4	5	7	4	5	4	7	4	6	6	7	7	7	7	7	7	6	7	7	5	5	5	6	6	6	6	6
2	2	4	3	9	1	7	7	6	7	4	3	3	2	2	2	5	5	4	5	5	4	3	3	3	3	6	4	4	3	3	5	6	5	5	6	6	6	6	6	6	5	5	4	6	5	6	5	6	5
1	4	2	3	3	5	6	6	6	6	6	5	5	5	5	5	6	6	6	6	6	7	4	4	5	7	5	5	4	5	5	6	6	6	6	6	6	6	6	6	6	6	6	6	6	6	6	7	7	7
1	2	2	2	6	2	7	6	6	7	6	4	5	5	6	5	7	6	6	5	6	5	6	4	6	5	6	3	2	2	6	6	6	7	6	4	7	7	6	7	6	4	3	4	4	4	4	6	6	4
2	3	3	4	3	3	5	5	6	6	6	5	5	3	4	5	6	6	6	5	5	5	5	5	5	5	4	4	4	4	3	6	5	6	6	5	6	6	7	6	6	6	5	6	5	5	6	6	6	6
1	4	3	4	9	2	7	7	7	7	5	5	6	5	4	3	5	6	6	7	7	6	6	5	6	6	4	4	4	6	6	5	5	6	6	6	6	5	6	6	5	6	6	6	7	6	7	7	5	7
2	3	1	1	9	5	7	7	7	6	7	6	6	5	6	5	4	4	4	4	4	6	6	5	4	6	7	3	6	3	6	5	6	4	5	5	3	3	4	3	3	4	3	4	4	2	4	5	5	3
2	4	2	4	9	3	6	7	7	7	5	5	7	3	7	3	4	5	4	3	3	7	4	4	4	6	5	5	2	5	2	4	4	6	4	6	6	6	5	6	6	4	4	6	4	3	4	6	4	4
1	3	2	2	9	1	4	4	4	4	4	4	4	4	4	4	4	4	4	4	4	4	4	4	4	4	4	2	5	4	4	4	6	4	4	7	4	4	4	4	4	4	4	4	4	4	4	4	4	4
1	5	4	5	3	5	7	7	5	7	5	3	7	7	5	5	6	3	7	3	7	3	6	3	6	3	6	4	7	2	7	7	5	3	6	5	6	3	6	3	6	4	3	3	7	4	7	3	7	5
2	4	1	2	3	3	1	3	3	2	2	1	3	3	4	3	4	5	5	4	4	3	4	3	5	3	4	5	4	4	5	4	4	6	3	4	4	3	3	4	4	5	5	4	4	5	3	5	5	6
1	2	4	4	4	2	7	5	5	6	5	5	6	5	6	6	6	6	6	7	7	7	7	7	7	7	6	6	6	6	7	7	7	5	6	6	7	6	7	6	6	6	6	7	7	7	5	7	5	7
1	3	2	2	4	1	4	3	5	5	4	6	4	5	4	4	4	5	5	5	3	3	6	5	3	3	4	5	5	3	3	5	4	5	5	5	5	4	5	5	4	4	4	3	3	3	4	4	3	4
1	5	1	1	9	1	3	5	3	3	3	3	4	4	3	4	4	3	4	4	3	4	4	3	4	4	3	3	4	4	3	4	4	3	4	4	3	4	4	3	4	4	3	4	4	3	4	3	3	4
2	5	1	2	3	2	7	6	6	7	7	5	6	3	5	5	6	6	6	7	6	5	5	6	7	7	4	5	4	5	4	6	6	6	7	6	3	4	6	5	6	7	4	7	7	7	6	6	7	7
2	3	4	5	5	3	7	6	6	7	7	6	7	6	6	6	7	6	7	6	6	6	7	6	7	7	7	6	6	6	6	7	6	7	7	6	6	6	6	7	6	7	7	6	7	6	7	7	6	7
1	2	5	6	5	2	7	7	6	6	7	6	6	6	6	6	6	7	7	5	5	5	6	6	6	6	6	6	7	7	7	7	5	6	7	5	7	7	5	5	5	7	4	6	6	5	5	6	7	6
1	3	3	6	1	5	7	7	7	7	7	7	7	7	7	7	6	7	6	7	6	5	6	5	7	6	1	7	1	7	1	7	7	6	7	6	6	7	6	6	6	7	6	6	4	7	7	6	6	6
1	2	2	1	8	5	7	6	5	5	4	2	7	3	5	7	3	2	5	6	2	5	5	3	6	3	7	3	6	3	5	5	4	3	3	6	4	1	6	7	3	5	6	3	5	5	6	3	6	2
1	3	4	3	3	3	5	6	5	6	6	3	5	5	4	5	4	4	4	4	4	5	4	4	5	5	4	5	4	5	4	5	4	6	4	6	4	4	4	4	4	4	5	4	5	4	5	4	6	3
2	4	3	3	9	4	5	6	6	6	6	5	4	5	5	5	5	6	6	6	6	6	5	6	6	6	6	6	6	6	6	6	6	6	6	6	6	6	6	5	6	5	6	6	6	6	6	6	7	6
2	5	3	3	9	1	7	7	7	7	7	5	5	2	4	3	4	5	4	5	5	6	4	1	3	2	7	1	7	1	7	5	5	6	6	6	2	2	5	5	2	3	4	5	4	3	4	6	6	6
2	4	3	5	2	3	5	6	6	5	6	5	6	3	6	4	5	5	6	5	5	5	5	5	5	5	5	5	5	5	5	5	5	5	5	5	5	5	6	5	5	6	5	5	4	5	5	4	5	6
2	1	2	1	9	1	6	7	7	6	5	7	7	5	5	6	5	5	7	6	7	5	5	6	7	7	7	6	5	5	7	6	7	7	5	7	6	6	5	7	5	7	6	3	5	7	6	7	5	7
2	3	5	5	9	1	7	7	7	7	7	1	4	4	7	7	4	4	4	7	4	7	7	4	7	4	4	4	4	4	3	4	4	5	5	3	5	5	5	5	4	4	7	5	7	7	7	5	7	7
1	3	1	2	7	1	6	3	6	3	7	4	6	4	5	6	7	4	3	6	3	7	5	6	3	6	3	6	3	6	7	3	5	7	3	5	6	3	7	4	6	4	5	7	3	2	5	7	4	7
2	1	1	1	2	2	5	4	5	4	5	4	5	5	4	5	4	5	4	5	5	4	5	5	4	4	5	5	4	5	4	5	4	5	4	5	4	5	4	5	4	5	4	3	5	4	4	5	4	4
2	1	1	1	2	1	5	4	5	4	5	4	5	4	5	4	4	5	4	5	4	5	4	5	5	4	5	3	5	4	5	4	5	4	5	5	4	5	4	5	4	5	5	4	5	4	6	5	7	5
2	5	1	3	8	5	7	7	7	7	7	5	5	4	4	3	7	7	7	7	7	6	6	5	6	6	5	6	3	4	4	6	6	6	7	7	6	6	6	6	6	6	3	3	5	4	6	6	5	6
2	4	3	2	8	2	7	7	7	7	7	7	7	7	7	7	7	5	4	6	3	5	3	5	5	2	6	3	6	3	6	3	4	5	4	4	4	4	4	4	4	6	3	6	2	6	3	6	5	6
2	2	5	5	8	6	2	6	2	2	7	6	6	1	6	2	1	6	2	2	6	2	6	2	2	7	2	6	2	6	1	6	2	2	6	2	2	6	2	1	6	2	4	6	2	1	7	2	7	2
2	3	5	6	5	2	7	2	1	6	2	1	6	2	1	6	1	7	2	2	6	2	6	2	1	6	2	1	6	2	6	2	2	6	2	2	6	2	2	6	2	6	6	2	5	2	2	6	2	6
1	3	1	3	9	4	6	7	7	6	7	6	7	6	6	5	7	7	6	7	6	7	5	7	5	7	4	7	2	7	4	7	5	7	5	7	6	6	7	6	4	7	7	6	7	7	5	7	7	5
1	2	2	4	2	2	7	7	7	5	5	5	5	5	5	4	4	4	4	6	6	6	4	4	4	6	6	6	5	3	4	6	6	5	5	5	5	5	5	5	5	5	5	5	5	5	5	6	5	6
1	3	4	3	6	2	5	5	2	6	2	6	2	6	3	6	3	6	2	5	3	6	3	3	5	3	6	3	4	4	3	6	3	6	3	3	6	3	5	3	5	3	5	3	6	3	5	3	5	4
1	3	3	3	2	1	5	5	5	5	5	5	5	5	5	5	5	5	5	5	5	5	5	5	5	5	4	4	4	4	4	4	4	4	4	4	3	3	3	3	3	3	3	3	3	6	6	6	6	6
2	1	3	1	9	1	7	7	7	7	7	7	7	7	7	7	7	7	7	7	7	7	7	7	7	7	7	7	3	7	1	6	7	7	7	5	7	6	5	7	7	7	4	7	4	7	7	5	7	6
1	1	2	4	9	2	5	6	6	6	4	4	4	4	4	4	4	4	4	4	4	4	4	4	4	4	4	3	4	4	4	4	4	4	4	4	4	4	4	4	4	4	4	5	4	4	4	5	4	4
1	1	3	3	9	1	5	3	3	7	4	3	4	2	3	3	3	3	3	3	3	3	3	3	3	3	7	3	5	4	4	4	5	3	5	4	3	5	3	3	4	5	4	3	6	3	4	4	3	3
2	1	3	3	9	1	4	4	6	6	4	5	5	3	3	4	2	2	2	5	2	7	1	1	3	4	6	4	7	3	7	4	5	5	5	6	5	5	4	4	3	5	5	4	4	5	3	5	3	3
2	4	4	6	1	6	7	5	6	7	6	6	7	6	6	7	6	6	7	6	6	7	6	6	7	6	6	1	6	6	7	6	6	7	6	6	7	6	6	7	6	7	7	5	7	7	6	6	5	6
1	4	4	4	7	5	7	7	4	5	5	7	5	5	6	6	6	6	6	4	6	5	5	5	4	6	6	5	6	6	5	5	4	5	5	5	6	6	6	5	6	6	6	6	6	4	5	5	6	7
2	4	5	4	7	3	5	2	5	1	5	1	5	2	4	2	4	2	4	2	5	3	2	4	2	5	2	5	4	4	4	2	4	5	4	2	2	4	4	2	5	7	6	7	7	6	3	5	5	5
1	4	4	4	2	4	6	5	6	6	6	5	6	5	6	6	7	6	6	6	5	6	6	5	6	6	6	5	5	6	5	6	5	6	5	5	5	5	5	5	5	7	4	4	5	5	6	5	6	5
2	5	4	4	6	4	7	7	4	5	4	5	4	4	4	5	5	5	4	5	5	5	6	7	4	4	6	6	5	5	4	5	4	5	6	4	6	5	5	4	5	4	6	6	6	5	6	4	4	5
2	3	4	4	2	2	6	6	7	6	6	6	6	5	6	5	6	5	6	6	6	6	6	6	5	6	6	5	6	6	6	5	6	5	6	6	5	6	6	6	5	6	4	6	5	6	6	6	6	6
2	3	3	4	3	3	5	2	5	2	4	5	2	4	4	4	4	4	4	3	6	7	5	2	5	2	2	5	2	6	5	5	2	2	6	5	5	6	2	5	2	3	6	5	4	6	4	4	2	2
1	3	2	1	4	2	7	5	5	6	6	5	6	6	4	5	6	5	6	5	5	6	6	5	7	5	6	5	6	6	6	6	5	6	5	6	6	6	6	6	6	7	7	7	7	5	6	6	6	6
2	5	2	2	9	2	4	3	5	3	4	5	5	6	5	5	4	4	3	4	6	4	6	4	6	4	4	5	3	4	4	4	3	3	5	4	5	6	5	5	3	5	4	3	5	4	4	4	3	5
1	3	4	4	8	4	7	6	5	7	5	6	5	7	6	6	5	6	5	6	6	6	4	5	4	6	5	6	6	5	5	6	6	4	6	6	5	6	6	5	5	4	6	5	6	6	5	5	4	6
1	4	5	6	2	6	5	5	5	5	5	6	5	6	6	6	7	6	6	7	6	7	6	6	6	6	7	7	6	6	7	7	6	6	7	7	6	7	6	7	7	7	4	5	6	6	5	6	5	6
1	3	3	3	3	3	7	6	5	7	7	6	7	6	6	6	7	6	7	6	6	5	5	5	6	6	7	1	7	1	7	6	5	6	7	6	6	7	6	6	7	6	6	5	6	7	7	6	5	6
1	5	2	4	7	4	6	6	7	7	6	6	7	6	6	6	7	6	7	6	7	6	6	6	6	6	7	6	6	6	7	6	7	6	6	7	7	6	6	6	7	6	7	6	7	6	6	6	7	6
1	3	3	2	5	1	2	6	3	6	2	5	2	7	3	6	4	5	2	6	3	7	1	5	2	6	3	2	6	2	4	5	2	6	2	5	4	4	7	3	1	6	2	6	2	5	3	4	7	1
2	4	2	3	4	3	5	4	5	3	3	4	4	4	3	3	4	3	4	4	3	3	4	3	4	3	4	3	3	4	4	4	3	4	4	4	5	6	6	5	5	6	6	5	5	5	4	5	4	5
2	3	3	6	1	1	6	6	7	7	4	5	5	5	4	4	4	4	4	5	4	7	6	6	5	4	6	5	4	4	4	5	5	6	7	6	4	4	4	5	6	5	4	4	6	5	7	5	6	5
1	5	1	2	9	2	3	3	4	3	4	4	3	3	4	3	4	4	4	3	4	4	4	4	4	3	4	4	5	5	5	6	6	5	6	6	5	5	5	5	6	6	5	5	7	4	5	6	5	4
1	2	3	3	9	1	6	3	6	3	6	3	6	5	7	4	5	4	2	7	3	6	4	6	4	6	4	6	3	4	6	4	6	4	4	6	3	5	4	4	6	3	6	4	5	4	5	6	3	6
1	2	3	3	1	2	4	6	5	7	3	6	2	6	1	7	1	3	7	3	6	4	3	6	3	6	5	3	7	3	5	3	7	6	7	3	6	3	5	4	7	4	5	4	6	1	6	4	7	6
1	3	2	2	3	1	7	3	4	4	7	3	4	6	4	7	3	7	3	6	3	6	3	6	3	5	7	2	7	2	6	4	6	3	5	4	3	5	4	5	3	6	3	4	4	6	4	5	3	6
2	3	2	2	8	2	7	6	6	6	6	7	6	7	6	6	7	7	6	6	6	7	7	7	6	6	7	1	7	1	7	6	5	6	6	5	7	6	6	5	6	7	6	7	4	7	6	6	7	6
2	3	3	5	8	6	5	7	7	7	7	4	4	3	3	3	6	6	6	6	6	4	4	4	4	5	5	5	5	6	5	5	5	6	5	6	6	6	6	6	6	6	6	6	6	6	7	6	7	6
2	3	2	3	9	3	6	5	6	6	5	6	5	6	6	5	6	5	5	6	6	5	6	5	6	5	7	4	5	5	4	5	4	6	4	5	4	5	5	6	5	5	5	5	5	5	5	5	5	5
1	3	3	2	1	2	7	5	6	6	7	6	7	6	5	6	7	6	6	7	6	7	6	6	7	5	7	1	7	1	7	7	6	7	7	6	7	6	6	7	6	6	5	6	6	6	7	6	6	7
1	3	3	2	6	2	7	6	6	6	7	6	7	7	7	7	6	5	5	5	6	5	5	5	5	5	7	1	7	1	7	6	7	6	6	7	6	7	6	7	6	7	7	4	6	6	6	7	6	6
1	4	3	4	1	4	7	6	6	7	6	7	6	6	7	6	7	6	6	7	6	7	6	6	6	7	1	7	1	7	1	7	7	6	7	6	7	7	6	6	7	6	7	6	6	6	7	6	6	6
1	5	1	1	9	1	3	4	3	5	4	3	4	4	3	4	4	3	4	4	3	4	4	3	4	4	3	4	3	3	4	4	3	4	4	4	3	4	4	3	5	3	3	4	4	3	3	5	3	4
1	2	3	3	6	1	3	4	3	3	5	3	6	4	3	5	5	3	5	4	4	3	3	4	4	3	3	5	4	6	4	3	6	4	7	4	3	3	7	3	6	5	5	4	4	4	5	5	4	6
1	1	1	1	3	1	6	2	5	5	3	5	3	2	5	3	6	3	4	3	3	5	3	3	5	3	5	3	6	3	2	6	5	3	5	3	5	2	5	4	3	5	4	3	4	2	5	4	3	5
2	5	1	1	9	1	4	3	3	4	5	4	3	3	4	4	3	5	3	3	5	4	3	4	3	3	4	5	3	5	4	3	4	3	4	4	3	5	4	3	4	4	3	4	4	3	5	4	3	4
2	1	3	2	9	1	7	7	7	7	7	7	7	7	7	7	7	7	5	5	5	5	5	3	5	4	4	4	4	4	4	4	4	4	4	4	4	4	4	4	4	5	4	5	6	4	4	4	6	4
2	2	2	1	6	4	6	2	7	3	6	3	5	3	6	2	7	2	6	3	6	3	5	3	6	3	6	2	6	2	7	2	6	3	5	3	5	3	7	3	6	3	7	2	6	3	5	3	6	3
2	2	3	2	6	4	6	5	3	6	5	5	3	5	7	2	5	3	6	5	3	5	5	3	6	4	6	2	5	5	3	6	3	3	6	2	5	6	3	2	6	7	4	4	5	3	6	3	5	7
1	2	3	4	6	3	6	6	5	6	5	6	5	5	5	5	5	5	5	5	5	5	5	5	5	5	5	5	5	5	5	5	5	5	5	5	5	5	4	5	5	6	5	7	7	3	5	6	4	5
2	1	1	5	8	1	7	7	7	6	6	5	6	3	6	3	4	5	7	7	6	7	7	6	6	6	4	6	4	6	6	6	6	5	6	7	6	6	7	7	7	3	4	7	7	6	6	6	6	6
2	3	3	2	9	1	7	6	7	7	4	2	2	4	2	4	5	5	3	1	5	3	1	2	4	4	7	2	7	4	7	6	4	5	4	4	4	4	5	4	4	6	6	6	6	5	5	4	5	6
2	4	3	2	9	4	6	6	5	5	4	4	4	4	5	5	5	5	5	6	6	6	5	6	6	6	4	4	3	5	3	5	6	6	6	5	6	6	6	5	6	6	7	7	7	6	6	5	6	6
1	1	3	4	1	4	6	6	6	6	2	6	6	6	6	6	6	6	6	4	4	6	4	6	6	3	6	6	3	6	5	6	7	7	7	7	7	7	7	7	7	6	4	6	4	4	5	3	5	5
2	4	3	2	9	5	5	5	5	5	6	5	5	5	4	4	4	5	5	5	5	5	5	6	6	6	6	6	3	5	2	6	6	6	5	5	6	6	6	6	6	6	6	6	5	6	7	5	6	6
1	3	4	6	2	6	7	7	7	7	7	7	7	7	7	7	7	7	7	7	7	7	7	7	7	4	4	5	4	5	3	7	6	6	6	7	4	6	6	3	4	7	6	5	5	4	5	6	7	5
2	3	4	6	1	6	7	4	4	5	6	6	5	5	4	5	6	5	5	4	5	5	6	6	4	6	5	6	5	6	5	5	4	6	4	5	5	6	5	4	6	6	4	4	6	6	6	4	5	5
2	4	2	6	8	6	6	6	6	4	6	5	5	6	6	5	6	5	5	4	6	6	6	2	4	7	7	7	3	5	6	4	6	6	4	6	6	5	5	5	5	5	6	7	7	7	5	5	5	5
2	3	3	3	9	5	6	6	6	5	6	4	5	5	5	6	5	6	6	6	6	6	6	6	7	7	5	6	3	6	6	6	6	6	6	6	6	7	6	7	7	5	5	6	6	5	6	6	7	6
2	4	3	3	9	5	7	6	5	6	6	7	6	5	6	7	6	7	6	5	5	7	7	6	7	7	1	1	3	1	3	7	7	5	5	7	7	6	7	7	5	4	4	4	5	4	5	7	7	7
2	2	3	4	9	1	6	5	6	7	6	4	4	2	2	2	4	4	4	4	4	3	3	3	5	4	4	4	4	4	4	5	5	4	5	5	4	4	4	4	5	6	6	6	7	7	4	4	4	4
2	2	4	6	2	4	6	6	6	7	7	6	6	5	5	5	5	6	6	6	6	5	5	4	4	6	5	5	5	5	5	5	5	6	6	6	6	6	6	6	6	6	7	7	7	5	5	6	6	6
1	3	1	3	9	1	3	3	4	4	4	5	4	4	4	5	4	3	5	4	3	5	3	5	3	5	3	5	3	5	3	5	3	5	4	4	4	5	3	5	4	4	3	4	4	4	4	4	5	4
2	3	4	4	5	2	6	6	4	7	5	5	7	5	5	5	6	5	5	6	6	5	5	6	5	7	6	6	6	5	6	7	7	5	7	6	6	6	7	6	6	7	6	5	4	6	6	6	6	6
1	4	3	6	2	4	7	5	6	6	5	4	4	4	3	3	5	4	5	6	4	5	5	4	6	5	6	5	4	3	6	5	4	6	3	6	6	5	6	5	4	4	5	5	5	4	5	5	6	6
2	3	4	6	2	6	6	7	7	6	6	6	4	5	4	5	7	7	7	7	7	3	6	3	4	5	4	6	3	7	2	7	6	7	7	7	6	6	5	6	6	7	7	7	7	6	7	7	7	7
2	3	4	6	1	1	4	5	5	5	4	5	4	5	5	4	5	5	5	5	5	5	5	5	5	5	4	5	4	5	5	5	5	5	4	5	5	5	4	5	5	5	5	5	5	5	5	5	4	5
2	3	3	5	6	5	6	7	6	7	6	4	5	3	4	5	6	7	6	7	5	4	5	4	6	7	5	4	4	3	3	4	5	6	6	5	7	6	5	5	6	6	6	5	5	7	6	7	6	7
2	3	3	4	8	2	4	2	6	3	3	6	5	3	5	4	3	5	4	5	3	5	5	5	3	3	5	4	5	4	4	3	6	4	4	6	6	5	3	4	5	6	4	4	7	4	5	5	4	3
2	3	3	5	8	2	5	3	6	5	4	4	4	2	4	3	3	3	3	4	4	7	3	7	3	4	4	4	3	4	3	6	6	6	6	6	5	5	6	6	5	5	6	6	6	6	5	5	5	4
2	3	3	4	3	4	7	6	7	7	6	7	7	7	7	7	6	5	5	6	6	4	4	4	3	4	6	6	2	4	4	5	5	5	5	6	5	4	4	5	4	5	4	5	4	3	5	5	5	6
2	3	3	4	9	4	6	6	7	7	7	6	6	5	6	5	6	6	7	7	7	5	6	5	5	7	6	6	2	5	3	6	6	6	7	7	6	5	6	6	7	6	6	5	6	5	6	6	6	6
2	3	3	1	9	6	5	5	7	7	5	5	5	5	5	5	5	5	5	5	5	4	4	4	5	5	4	4	4	4	4	5	5	5	5	5	4	4	5	5	5	7	5	6	6	4	4	5	4	4
1	4	3	2	4	4	5	4	4	6	2	5	4	5	5	3	5	5	3	4	3	6	3	2	5	4	3	2	2	3	4	5	4	6	3	7	1	6	4	7	2	3	5	3	6	3	4	5	5	3
2	4	1	3	3	1	7	7	7	7	4	7	7	5	4	4	5	5	5	5	5	5	4	4	5	5	6	4	5	4	5	6	6	6	6	6	6	6	6	6	6	5	5	6	5	4	4	5	5	5
1	3	5	6	9	6	6	7	6	7	5	7	6	7	5	7	6	6	7	6	6	6	7	6	7	6	6	7	6	5	6	6	7	6	6	5	7	6	6	6	7	6	6	7	5	7	6	7	6	7
1	3	2	2	8	2	7	7	7	6	6	6	6	6	6	6	6	6	6	6	6	6	6	6	6	6	6	6	6	6	6	6	6	6	5	5	5	5	6	6	6	6	6	5	6	6	6	6	6	6
2	3	3	3	9	2	5	7	7	7	7	5	5	2	2	4	4	3	5	5	3	3	3	3	5	5	4	4	4	4	4	5	5	5	5	5	5	5	5	5	5	6	5	4	6	5	6	6	6	6
2	3	3	4	6	5	4	5	6	6	6	5	6	6	6	6	6	6	6	6	6	5	6	6	5	6	5	5	5	5	5	5	5	5	6	6	5	6	5	6	6	5	4	6	4	5	6	6	5	5
1	3	1	1	9	2	3	5	4	4	3	6	7	7	7	7	2	2	4	4	2	6	2	2	4	5	7	2	5	2	6	2	3	2	2	3	4	3	2	3	2	7	3	4	3	2	2	3	2	2
2	4	5	6	2	6	7	7	7	6	7	7	7	7	7	7	7	7	7	7	7	7	7	6	7	6	1	7	1	7	1	7	7	6	7	6	6	6	7	7	7	4	4	6	7	7	7	7	6	7
1	4	4	6	2	1	6	6	6	6	6	6	6	6	6	6	6	6	6	6	6	6	3	3	5	5	4	4	4	4	4	6	6	6	6	6	6	6	6	6	6	3	4	6	7	7	5	6	6	6
2	3	3	4	2	4	7	7	7	7	7	3	3	3	3	2	7	7	7	7	7	4	5	4	4	6	5	4	4	6	4	5	5	5	6	6	6	4	4	5	6	5	4	5	7	4	6	7	7	7
2	5	4	6	1	1	5	5	5	4	5	5	5	5	4	5	5	5	5	5	4	5	5	4	5	5	4	5	5	5	4	5	5	5	4	4	6	6	6	5	6	5	6	5	6	6	4	5	6	6
2	3	3	2	9	3	6	5	6	7	6	5	5	6	6	6	6	5	6	6	5	6	5	5	6	6	5	5	4	5	5	6	6	7	7	6	5	6	6	5	6	7	6	7	6	7	6	6	5	6
2	3	4	6	1	2	7	7	7	7	7	7	7	7	7	7	7	7	7	7	7	7	7	7	7	7	7	7	7	7	7	7	7	7	7	7	7	7	6	7	7	6	6	5	6	6	7	4	4	5
2	3	3	6	1	1	6	6	6	5	6	7	7	5	5	3	5	5	6	6	4	4	4	4	4	5	6	4	4	4	4	6	6	6	7	7	6	5	4	6	4	5	5	5	5	6	5	6	6	6
2	4	3	3	9	4	6	5	6	5	6	7	6	4	4	5	5	6	6	4	6	4	6	5	6	6	6	6	5	5	5	5	5	5	5	6	5	5	4	5	5	5	5	5	5	4	5	4	4	5
1	5	5	6	9	6	6	6	7	6	5	4	3	4	4	3	4	4	4	6	6	5	5	5	6	6	6	4	4	4	3	5	6	6	6	6	6	5	6	6	6	7	6	7	6	7	6	6	6	6
2	4	3	3	9	2	6	6	7	7	6	5	6	6	6	5	6	6	5	6	6	6	6	5	6	6	5	5	5	4	4	6	6	7	7	6	6	5	6	5	5	6	6	5	6	6	5	6	5	6
1	3	3	5	3	3	7	6	6	7	7	5	7	7	6	6	6	6	7	7	5	5	6	6	7	7	7	6	6	5	6	6	6	6	6	6	7	5	7	6	6	6	6	6	6	6	7	5	6	6
2	4	5	5	1	5	6	5	3	6	2	5	6	3	4	5	3	6	3	6	4	5	4	5	4	4	6	7	4	7	4	4	5	4	5	3	5	3	6	3	5	3	5	4	5	4	3	5	4	3
2	3	3	4	3	3	7	7	7	7	5	5	5	3	3	3	6	6	6	6	6	4	4	4	3	5	4	4	4	4	4	4	4	5	3	5	5	5	5	6	6	6	5	5	7	6	6	6	6	6
1	3	3	2	6	1	5	5	6	7	6	4	6	6	5	5	6	5	5	5	6	5	7	4	4	4	5	5	5	4	6	4	5	5	5	5	5	5	5	4	4	5	5	4	5	5	5	5	6	6
2	3	3	6	3	1	6	4	5	5	5	5	5	5	5	6	6	5	6	6	6	6	6	5	6	5	7	6	6	6	5	6	5	6	6	6	6	5	6	5	6	5	6	5	5	6	5	6	5	6
1	3	3	4	9	1	7	5	6	5	6	4	5	7	7	6	5	6	6	5	6	6	5	6	5	6	6	5	6	6	5	5	6	6	5	6	5	6	6	5	6	6	5	6	5	6	7	6	5	6
1	3	5	6	2	2	5	5	5	5	6	5	5	5	5	5	6	6	5	6	5	6	6	6	5	6	5	4	5	5	5	5	5	6	6	6	5	6	6	6	5	6	5	6	6	6	6	6	5	5
1	4	5	6	1	3	6	6	6	6	6	5	5	5	6	6	6	5	6	6	6	6	5	5	5	5	5	6	3	6	6	6	6	5	6	5	5	6	6	6	6	5	5	6	6	5	6	5	6	5
1	4	3	4	4	5	5	6	5	5	5	3	5	4	3	5	4	6	6	4	4	6	5	4	4	5	5	5	5	5	4	3	5	4	5	4	6	7	4	6	6	5	6	4	6	4	6	4	6	3
2	4	4	5	3	5	6	6	6	6	7	7	6	6	6	6	6	6	7	6	6	6	7	6	6	6	6	5	6	6	6	6	6	6	7	6	6	6	6	6	6	7	6	6	5	6	6	6	6	6
1	3	2	2	6	3	6	6	5	4	5	6	4	6	5	4	6	4	6	5	5	6	6	4	6	5	6	5	6	5	4	7	5	6	5	5	7	5	6	5	6	5	6	5	6	5	6	5	5	5
2	5	4	3	3	2	6	1	6	2	6	2	5	2	6	2	7	2	6	1	6	2	6	2	6	1	6	2	6	6	2	6	2	6	2	6	1	6	6	6	2	6	4	6	2	6	1	6	2	6
2	4	4	4	4	4	6	4	6	6	5	5	6	5	5	5	6	5	4	6	6	4	5	7	4	5	5	6	3	5	5	4	6	6	4	6	6	5	4	5	6	5	4	6	6	4	6	5	5	6
1	4	1	1	4	4	2	5	6	5	5	2	2	2	3	3	4	4	3	4	4	3	3	3	4	5	2	3	3	4	4	3	5	4	4	2	5	3	5	5	5	5	5	5	4	5	5	6	6	6
1	3	2	2	5	4	3	5	5	3	5	4	6	5	6	5	6	4	6	4	3	5	6	3	6	4	4	6	4	6	6	6	4	3	5	6	4	4	5	6	4	4	6	5	6	5	7	4	7	5
2	5	2	3	3	1	7	7	7	7	7	7	7	7	7	7	7	7	7	7	7	7	7	7	6	7	7	7	7	7	7	7	7	7	7	7	7	7	7	7	7	4	4	7	7	4	7	7	7	7
1	4	3	2	9	5	6	5	6	6	6	6	6	7	6	6	6	6	6	5	6	6	6	5	6	5	5	4	5	4	4	5	5	6	6	5	6	6	5	6	5	6	6	5	6	6	5	5	6	5
1	4	3	5	2	4	5	4	6	5	3	7	5	6	5	7	5	5	4	6	5	5	4	5	4	7	5	6	4	6	4	5	7	5	6	6	5	4	4	7	6	6	5	6	4	5	6	5	6	5
1	3	5	6	2	5	7	7	7	7	7	6	7	5	6	4	6	6	7	7	7	6	6	5	6	6	7	4	4	4	4	5	5	5	6	6	6	7	7	7	6	5	4	5	4	4	5	5	6	6
2	4	1	2	5	1	7	6	3	4	5	6	4	3	5	6	3	6	3	5	6	3	6	3	5	4	5	3	5	4	5	6	3	5	4	6	3	6	3	6	3	6	4	6	3	6	4	6	3	6
2	3	3	3	9	4	6	7	6	7	6	5	5	5	6	5	5	5	3	5	2	5	5	5	5	6	5	4	5	3	4	5	5	5	5	5	3	3	5	3	5	5	5	5	5	2	5	5	5	6
2	5	1	1	3	2	3	4	4	5	5	2	2	1	3	4	4	3	4	3	5	4	5	5	4	4	3	3	4	3	5	4	5	4	4	4	5	4	5	5	4	5	5	4	5	3	3	4	4	6
2	3	3	4	5	3	7	7	7	7	7	7	7	7	7	6	6	5	6	6	6	5	5	5	5	6	6	2	1	1	6	7	6	6	7	6	7	6	7	6	6	6	6	7	6	6	7	7	7	7
1	3	4	5	1	4	7	6	7	7	7	7	6	6	7	7	6	6	7	6	6	5	6	5	5	6	7	2	1	1	6	7	6	6	7	6	7	6	6	6	7	6	6	7	6	6	7	6	6	6
1	4	2	2	3	1	4	4	3	3	5	5	2	6	4	4	3	6	6	5	4	3	4	4	5	5	5	3	4	4	4	3	3	4	3	3	3	4	4	4	2	3	4	3	5	5	2	6	6	4
1	2	4	3	4	4	7	6	7	6	7	6	7	6	7	6	7	6	7	6	7	6	6	7	6	7	7	5	6	7	6	7	7	5	6	7	6	7	7	5	6	5	7	6	6	6	7	7	6	6
2	4	4	5	6	4	7	6	6	7	7	6	7	6	7	7	6	7	6	7	6	6	7	7	7	6	7	6	7	7	7	7	6	6	6	6	6	7	7	6	7	6	7	6	6	7	7	6	7	7
1	2	3	1	5	1	3	7	2	3	5	7	3	6	2	6	3	6	2	7	1	7	2	7	3	3	6	2	6	1	7	4	6	5	7	4	6	4	5	6	7	4	6	4	6	7	5	6	3	6
1	3	2	4	2	4	7	6	6	6	6	4	5	5	5	5	5	4	5	5	5	4	6	5	5	4	5	5	4	5	5	6	5	4	5	5	5	5	5	6	6	5	5	7	5	6	4	5	5	6
1	2	3	2	3	2	2	6	3	6	3	5	3	7	4	6	5	3	5	6	2	5	3	7	3	5	4	6	4	5	4	7	3	6	3	2	6	3	6	3	6	3	7	3	7	3	6	7	5	5
1	1	4	3	8	3	6	5	6	4	5	4	5	4	5	4	5	6	4	6	6	5	6	5	6	4	6	5	6	6	4	6	6	4	6	4	6	4	6	4	6	6	5	4	6	5	6	4	6	5
2	4	3	3	1	4	7	7	6	6	7	6	7	6	6	6	7	6	6	7	7	7	6	6	7	7	7	2	1	7	1	7	6	6	6	7	6	7	7	6	6	4	6	6	4	4	6	6	7	6
1	2	2	2	5	2	6	3	7	3	6	2	4	6	2	5	4	5	3	4	5	7	3	7	3	6	4	6	5	4	6	4	6	2	6	4	5	2	6	5	4	5	7	6	5	4	6	2	5	3
1	1	3	4	7	1	6	6	7	7	7	5	5	5	6	5	5	7	6	6	6	6	7	7	7	7	7	7	6	6	6	7	6	7	6	6	6	6	5	7	6	7	7	7	7	7	7	7	7	5
1	2	5	6	9	3	5	5	6	5	5	5	5	5	6	6	6	7	7	7	7	6	6	6	7	7	7	7	5	4	5	5	5	5	5	5	5	5	5	7	7	7	7	6	6	6	6	6	7	6
1	3	3	4	9	2	7	7	7	6	5	1	1	1	1	3	6	5	6	6	7	4	4	5	6	7	5	3	4	4	5	7	7	6	7	7	5	6	7	7	7	4	4	7	7	5	6	7	7	7
2	2	5	6	2	2	7	7	7	7	7	6	6	6	6	7	7	7	7	6	6	6	6	7	7	7	7	7	7	5	5	5	5	5	5	7	7	7	7	7	7	6	6	6	6	6	6	7	7	7
1	2	3	3	9	1	2	6	3	7	3	4	5	6	7	6	5	4	6	2	3	4	6	3	5	7	3	7	2	5	4	6	3	4	7	3	5	2	6	3	4	5	3	6	3	4	6	2	6	3
1	5	1	2	9	3	5	5	5	4	2	5	4	5	3	5	5	4	5	4	3	5	5	4	4	5	5	4	5	3	4	5	6	6	5	3	2	3	4	4	5	6	5	5	4	5	4	4	3	4
1	5	1	1	9	1	3	4	3	4	4	3	3	3	5	4	3	4	4	3	4	4	3	4	5	3	5	3	5	5	3	4	4	3	4	4	3	4	3	3	4	3	3	3	4	4	4	5	3	4
1	2	1	1	9	2	6	4	6	3	7	6	3	4	7	4	6	5	3	7	3	6	3	7	4	6	3	6	4	6	3	2	6	1	7	1	6	2	6	5	4	5	6	3	5	6	5	4	6	3
2	3	3	6	2	4	7	6	7	7	6	7	7	7	7	7	6	6	6	6	6	5	5	5	6	6	5	5	2	5	2	5	5	5	7	7	6	5	6	5	5	6	5	5	5	5	6	6	6	6
1	3	3	1	5	3	4	4	4	7	7	7	7	7	7	7	7	7	7	5	7	7	6	5	6	7	6	7	6	7	7	7	7	6	6	6	6	7	6	7	7	6	6	7	6	6	7	7	7	7
1	3	1	1	5	1	7	7	7	7	5	5	7	5	7	7	7	7	7	6	7	6	7	5	6	7	7	7	5	6	6	6	7	7	7	7	7	7	7	7	5	4	4	5	7	5	6	7	7	7
1	3	4	6	2	2	6	6	6	7	4	1	1	2	2	2	5	4	5	5	5	5	4	5	4	4	4	4	4	4	5	5	5	5	5	5	3	3	3	3	5	7	5	5	5	7	5	5	5	5
2	3	3	5	2	2	6	5	5	5	5	5	5	5	5	4	5	5	5	5	5	5	5	5	5	5	5	5	5	6	5	4	5	5	5	5	5	5	6	4	5	4	7	7	7	7	5	5	5	5
2	4	2	2	4	3	7	6	6	6	6	6	5	6	5	5	6	5	5	5	4	4	5	5	5	4	6	4	6	4	5	5	5	5	5	5	5	5	5	5	5	5	7	7	7	4	5	4	5	4
2	3	4	4	1	1	6	5	6	6	5	4	5	3	2	3	4	3	3	2	3	2	2	2	2	2	5	3	5	4	4	4	4	4	4	4	4	4	4	4	4	4	4	4	4	4	4	4	4	4
1	4	4	6	1	3	7	6	6	6	7	6	6	6	6	7	7	7	7	7	7	7	6	6	6	6	7	6	7	6	7	6	6	6	7	6	6	7	6	6	6	7	7	7	6	6	6	6	6	6
1	3	2	5	9	1	7	7	7	7	7	7	7	7	7	7	4	4	4	5	4	4	5	5	5	5	5	5	5	5	5	4	5	5	4	5	5	5	4	6	5	4	4	4	4	4	3	4	4	4
1	3	5	4	6	3	6	6	5	6	7	6	5	6	6	7	6	7	6	7	7	6	6	7	6	7	7	6	6	6	7	6	5	5	5	6	5	7	6	7	6	6	5	7	7	6	7	6	7	6
2	4	5	3	5	4	1	6	2	2	7	6	2	6	1	5	1	6	2	4	1	7	2	6	6	4	6	2	1	6	6	1	6	2	4	1	6	1	7	1	5	7	6	6	7	6	7	1	5	1
1	3	3	2	9	5	7	6	5	4	7	6	5	4	7	6	5	4	7	6	5	4	7	6	5	4	7	6	5	4	7	6	5	4	7	6	5	4	7	6	5	6	6	6	6	6	7	6	5	4
2	3	4	4	6	4	7	1	6	6	1	1	7	6	3	1	7	3	1	6	3	6	6	3	6	6	3	6	1	1	2	6	1	7	2	5	1	7	3	5	1	6	6	5	7	7	2	1	6	2
2	4	4	3	4	4	1	6	2	6	2	6	6	1	7	2	6	1	7	1	5	2	4	7	6	6	5	2	4	2	1	7	5	2	6	2	7	2	2	6	2	6	2	2	6	4	7	6	6	1
2	4	1	3	2	3	6	2	6	5	3	5	6	6	6	3	6	5	5	3	6	3	6	3	6	6	4	6	3	6	6	7	5	2	6	3	6	5	3	6	3	7	5	3	5	3	5	5	5	5
2	3	3	2	3	1	2	3	4	5	6	2	4	7	7	4	3	5	2	6	4	3	4	6	2	3	7	4	4	3	7	4	5	2	5	5	2	6	4	4	2	7	5	7	7	4	4	4	2	4
2	3	4	4	9	3	7	7	7	6	7	6	6	7	6	7	6	6	7	7	7	6	6	6	6	7	6	6	6	6	6	6	7	7	7	6	6	6	6	7	7	7	6	6	6	6	6	7	7	7
1	4	2	2	8	2	6	6	5	3	6	5	3	2	7	3	4	3	6	5	4	6	3	6	3	5	6	3	5	6	3	4	3	6	5	3	5	6	5	5	5	7	5	4	4	4	2	5	5	4
2	3	4	4	9	2	7	7	7	6	7	6	7	6	6	7	6	7	7	7	7	7	6	7	7	6	7	7	7	7	7	7	7	6	6	6	6	6	7	6	7	6	7	6	7	6	7	7	6	6
1	3	2	2	3	2	5	7	7	5	6	6	7	4	5	5	3	3	4	4	4	4	3	5	4	6	4	4	3	4	4	7	7	6	7	6	7	6	5	5	5	6	5	7	7	5	4	6	5	6
2	4	2	2	9	4	6	2	6	5	3	5	5	3	5	5	7	1	2	3	4	5	6	7	6	6	4	3	2	1	6	3	6	2	6	3	5	5	5	3	5	3	5	5	5	5	6	2	6	4
2	3	2	2	6	4	5	2	7	2	6	5	3	6	3	6	2	6	4	5	2	7	1	5	3	6	5	2	6	3	6	2	5	4	3	7	2	5	5	4	6	3	6	5	3	6	6	4	6	5
1	5	1	1	9	1	3	4	3	4	4	3	5	3	4	3	4	4	3	5	3	3	4	4	3	4	4	4	3	4	4	3	4	5	3	4	3	3	5	3	3	4	4	3	3	4	3	5	4	3
2	3	3	3	2	2	6	5	6	4	5	5	5	7	7	7	4	5	5	5	5	5	5	5	7	7	7	4	4	4	4	7	7	7	7	7	4	4	4	4	4	7	7	4	6	4	4	7	6	4
1	3	1	1	2	2	6	5	2	6	2	5	2	5	3	5	3	5	3	5	5	3	5	5	3	5	5	3	5	3	6	2	6	3	6	3	5	5	5	5	3	6	3	6	5	5	3	6	5	6
2	4	3	2	4	2	6	1	6	1	6	1	6	2	2	6	1	6	2	2	7	2	6	7	2	1	7	2	1	7	1	6	1	1	6	6	2	5	2	5	2	2	6	5	7	2	1	7	6	1
1	4	4	6	4	4	6	1	6	7	1	6	7	2	6	7	2	1	5	7	1	6	6	2	6	3	6	6	2	6	1	6	5	2	6	2	6	2	5	7	2	6	7	3	7	2	6	7	2	5
1	3	2	1	1	1	5	2	5	4	4	5	3	3	4	3	5	4	3	4	5	5	3	5	3	6	4	6	3	5	3	5	4	5	4	5	3	5	3	6	3	5	3	5	2	6	3	6	4	6
2	4	2	3	4	2	5	5	5	4	5	3	3	5	3	5	3	5	3	5	4	5	4	5	6	5	3	5	5	3	5	3	5	4	5	5	3	5	3	6	5	4	5	4	6	3	5	4	4	3
1	5	1	1	9	1	3	4	3	3	3	5	3	3	4	3	5	3	3	5	3	3	4	3	3	5	3	3	3	4	4	3	5	3	4	3	4	3	3	3	5	3	3	5	3	3	4	4	4	3
1	4	2	2	6	4	7	1	6	7	7	2	7	2	6	7	3	6	6	2	7	2	7	1	6	6	1	7	2	1	7	1	7	2	6	7	1	5	5	7	1	6	5	6	5	6	6	1	7	1
1	4	1	1	8	1	2	6	2	6	3	5	1	7	2	6	3	2	6	2	5	3	5	4	2	5	3	6	2	5	2	5	3	5	3	4	2	5	3	6	2	5	3	6	3	5	3	5	2	6
2	4	2	2	2	2	4	3	4	5	5	5	5	3	5	5	5	3	5	4	3	5	4	5	3	6	5	4	6	4	6	4	6	3	4	3	6	4	6	5	5	4	6	4	6	4	6	3	6	5
1	4	3	2	8	4	6	3	3	6	3	5	2	5	6	2	3	5	3	6	2	3	5	3	5	6	2	3	6	3	5	3	5	7	2	1	5	2	5	3	5	2	5	6	2	2	5	6	2	1
1	5	1	1	9	1	3	5	3	5	3	4	3	4	3	3	4	3	3	5	3	3	4	3	6	3	4	5	3	3	4	4	3	3	5	3	3	4	4	4	4	4	4	3	4	3	3	3	3	4
2	3	1	2	3	1	4	4	3	4	5	2	5	3	5	3	5	3	5	3	5	6	4	6	4	5	3	5	4	6	4	4	4	6	3	5	4	3	4	5	3	3	3	5	3	4	5	3	5	3
1	4	1	1	8	4	7	3	7	3	6	3	5	3	5	2	5	4	5	2	5	4	3	5	6	2	5	6	5	2	5	2	5	7	2	6	6	2	5	6	2	7	5	3	6	2	5	5	3	4
2	3	4	4	8	4	7	6	7	6	6	5	6	7	6	6	6	7	6	7	6	6	6	5	6	6	6	6	6	5	7	6	6	7	6	6	6	6	7	6	6	7	6	7	6	6	6	6	6	6
2	4	1	2	6	4	6	3	5	6	3	5	5	3	6	6	2	6	3	5	6	2	5	6	3	5	5	3	6	6	3	6	7	1	6	6	2	6	3	5	6	5	5	4	2	5	6	3	5	5
2	3	1	1	9	2	2	3	4	3	5	3	5	3	4	4	4	3	5	3	5	5	3	5	3	5	3	4	5	4	5	5	3	5	4	5	5	4	5	5	4	3	6	5	4	5	4	4	5	5
2	3	2	6	1	1	7	7	7	7	7	4	4	4	4	4	7	7	7	7	7	7	7	7	7	7	7	7	7	7	7	7	7	7	7	7	7	7	5	7	5	7	5	6	7	7	7	7	5	7
1	3	2	3	3	4	6	6	5	5	5	6	5	6	5	6	6	5	6	6	6	6	6	6	6	6	6	5	6	5	6	5	6	6	5	6	5	5	6	6	6	5	7	6	7	6	6	6	6	6
1	4	2	4	3	4	6	5	6	6	6	4	4	3	3	3	5	6	5	6	6	5	4	5	6	6	5	5	5	5	4	5	5	6	5	6	6	6	4	5	6	6	5	5	6	6	5	6	6	6
2	3	5	3	6	6	6	1	7	7	1	6	7	6	7	1	7	1	6	7	2	6	7	1	7	1	6	7	6	4	6	6	7	2	6	7	1	7	3	6	7	2	6	7	6	7	3	5	7	2
2	4	3	3	8	3	7	6	7	6	6	6	6	7	5	7	7	6	6	6	5	6	4	7	6	7	7	3	5	6	6	6	6	6	7	5	7	5	7	5	5	7	6	6	6	6	7	6	6	7
1	3	2	3	6	1	5	6	6	4	5	5	4	6	5	4	6	6	4	3	5	5	7	6	5	5	4	5	6	5	4	6	5	4	6	4	5	4	5	6	5	3	5	5	4	5	5	5	5	4
2	3	4	3	6	6	7	7	1	6	7	1	7	2	7	1	6	7	2	7	2	7	2	7	3	7	1	7	7	2	6	7	2	6	2	6	6	5	6	2	6	6	4	6	7	6	2	6	2	6
1	4	2	1	2	2	6	6	5	5	2	5	6	2	5	6	2	5	2	6	2	5	2	6	2	5	6	2	5	5	6	2	5	2	6	2	5	6	2	5	1	6	2	5	1	6	2	6	6	2
1	3	3	2	6	1	6	6	6	6	6	6	5	6	5	6	6	5	6	6	7	6	5	6	5	6	5	6	7	6	5	6	5	6	7	6	5	6	5	6	7	6	5	6	6	6	5	6	6	6
1	3	1	5	9	1	7	7	7	7	7	7	7	1	1	7	7	7	7	7	7	6	7	7	7	7	7	7	7	7	7	7	7	7	7	7	7	7	7	7	7	5	5	6	7	5	7	7	7	7
1	3	4	3	6	4	7	1	7	7	6	2	7	7	1	7	2	7	1	7	7	6	7	6	7	6	7	1	7	2	6	7	2	6	2	7	7	2	7	2	7	5	5	6	7	5	2	6	2	7
1	3	4	4	2	4	7	7	6	7	6	6	7	6	6	5	6	6	5	6	7	5	6	7	5	6	7	5	6	5	6	6	6	5	6	5	6	7	5	6	7	6	6	7	6	7	6	7	6	5
1	4	2	3	2	2	6	6	6	6	7	6	6	6	7	6	7	6	7	6	5	6	6	7	6	6	5	6	5	6	5	6	5	6	5	6	5	6	5	6	5	6	5	6	5	6	5	6	5	6
2	4	1	3	3	3	6	4	5	5	4	6	6	4	2	4	3	3	5	5	5	4	5	5	5	6	3	3	3	4	4	3	5	4	4	4	4	5	5	5	5	5	5	5	5	5	5	5	5	5
1	1	4	3	3	3	7	7	7	7	5	1	1	1	1	5	7	7	7	7	7	5	3	3	7	7	7	3	7	2	7	7	7	7	6	7	5	7	7	7	7	5	5	7	7	5	7	5	7	6
1	4	4	3	3	2	6	4	6	5	5	5	4	7	6	6	6	7	5	5	3	5	5	4	5	4	5	4	6	5	6	5	6	5	5	5	3	6	4	6	5	6	4	6	5	6	5	6	5	5
2	3	2	2	4	3	7	5	5	6	5	6	5	5	6	6	4	5	6	5	5	6	5	6	5	4	4	6	6	5	6	3	5	5	6	5	5	4	6	6	4	6	6	6	5	5	4	5	6	5
2	4	3	2	9	6	6	7	7	6	6	6	5	5	6	5	6	7	6	6	6	5	6	5	5	5	5	3	5	3	5	5	6	6	6	5	6	6	5	5	5	5	6	6	6	5	6	6	6	6
1	4	2	4	2	6	7	6	7	6	7	6	6	7	5	7	5	6	7	5	6	7	5	7	6	7	6	7	6	7	7	6	7	6	7	7	6	7	6	7	7	6	7	6	7	6	7	6	7	7
2	4	2	1	4	4	6	6	6	5	6	5	6	6	7	6	5	6	6	6	5	6	7	6	5	6	5	6	5	6	5	6	6	5	5	6	5	6	5	6	5	6	5	6	5	6	5	6	5	6
2	3	3	2	1	1	6	1	6	2	5	2	2	5	2	5	2	5	6	2	5	2	6	3	5	2	6	2	6	6	5	5	2	5	1	5	6	2	6	2	5	4	3	7	7	5	1	6	2	6
1	3	2	1	2	2	7	6	7	7	6	7	6	7	7	7	6	7	7	7	6	7	6	7	7	6	7	7	6	7	7	6	7	6	7	7	6	7	7	6	7	6	7	7	7	7	7	7	6	7
1	4	3	3	9	6	6	5	7	6	7	6	6	5	6	5	6	6	5	6	6	5	6	5	6	6	5	3	5	3	5	6	5	6	6	6	5	5	6	5	5	6	5	5	6	6	5	5	6	6
1	4	2	2	6	4	4	4	5	3	5	6	6	3	5	5	5	3	5	4	4	5	3	5	4	3	5	6	3	6	3	5	4	5	4	5	3	5	5	4	3	5	5	3	4	4	5	5	4	5
1	5	1	1	9	1	5	6	4	3	3	3	4	4	3	3	4	4	3	4	4	3	4	4	5	4	3	3	4	5	3	4	4	3	3	4	3	5	3	4	4	4	3	5	3	3	3	5	3	3
1	4	3	2	5	1	6	3	6	4	7	4	6	2	7	4	6	3	6	3	5	3	6	7	5	2	6	3	5	3	4	5	4	7	4	5	3	6	4	2	6	7	4	6	2	4	3	6	4	5
2	3	3	3	9	2	6	6	7	7	6	5	5	6	5	6	6	5	6	6	5	6	5	5	5	6	5	4	4	4	4	5	5	6	6	6	5	5	6	5	6	5	5	5	5	4	5	6	5	5
2	3	2	2	9	1	7	7	7	7	7	7	7	7	7	7	7	7	7	7	6	5	6	5	5	6	6	6	5	7	7	5	5	6	6	7	7	5	6	6	5	5	4	4	4	5	5	6	6	7
1	4	1	2	1	1	7	3	6	4	6	4	6	4	6	4	7	3	6	4	6	4	6	7	3	1	5	6	4	5	6	7	3	6	4	6	3	7	7	4	5	7	3	6	2	7	4	6	4	6
2	3	2	4	5	3	4	5	4	3	3	5	5	4	5	4	4	5	5	5	5	4	5	5	6	5	5	4	5	6	4	5	5	6	4	5	5	5	6	6	6	4	5	5	5	6	5	6	7	7
1	3	3	3	8	3	7	7	7	7	7	7	7	7	7	7	6	5	6	5	5	6	6	5	5	6	7	1	7	1	7	6	6	7	6	7	7	6	7	7	6	7	5	6	7	6	7	6	6	7
1	4	3	4	2	1	7	6	6	5	5	5	5	5	5	5	5	5	5	5	5	5	5	5	5	5	5	5	5	4	4	4	4	4	4	4	4	4	7	7	7	6	6	7	7	5	7	4	7	7
1	4	2	3	1	3	4	3	5	4	4	3	4	5	5	4	4	3	5	5	5	4	5	5	4	5	5	4	3	3	4	4	4	3	4	3	4	4	4	4	5	5	6	6	5	4	3	5	4	4
2	3	3	3	4	3	7	7	7	7	7	7	7	6	7	6	7	6	7	7	6	6	7	6	6	7	7	1	7	1	7	7	6	6	5	6	7	6	6	5	6	5	5	6	6	7	7	6	6	6
1	3	3	3	6	1	3	4	4	3	4	6	3	5	3	1	6	2	6	6	4	4	4	6	4	4	6	6	6	6	7	7	7	6	6	6	6	5	5	6	6	5	6	5	5	4	4	4	6	3
2	4	2	3	3	2	4	3	5	3	4	3	4	3	5	4	5	3	5	4	3	4	5	5	3	4	5	5	4	4	5	3	3	5	4	5	5	4	4	4	5	4	5	6	5	5	4	6	4	4
2	5	1	1	9	1	5	4	3	4	5	3	5	4	3	5	3	5	3	5	3	5	4	3	5	4	3	4	3	5	4	3	5	3	5	4	3	5	4	3	5	4	3	5	4	4	4	3	4	4
2	3	3	4	9	4	7	7	7	7	7	7	7	7	7	7	5	6	5	6	6	6	5	6	5	5	6	2	6	2	6	7	6	7	6	6	7	6	7	6	7	6	7	6	6	6	7	6	6	6
2	3	2	3	2	6	4	4	4	4	4	4	4	4	4	4	4	4	4	4	4	4	6	4	6	4	4	4	4	4	4	4	4	4	4	4	4	4	4	4	4	4	4	4	4	4	4	4	4	4
2	3	1	1	1	1	5	4	4	4	4	4	4	4	4	4	4	4	4	4	4	7	4	7	4	5	4	4	4	4	4	4	4	4	4	4	5	4	5	5	5	5	5	5	4	4	4	4	4	4
1	3	1	2	9	1	4	7	7	7	5	4	4	4	4	3	4	4	4	4	3	6	6	7	2	4	4	4	4	4	4	4	4	4	4	4	4	4	4	5	2	4	4	5	4	2	4	5	5	6
1	3	1	2	5	5	5	5	2	4	2	5	4	3	5	3	3	6	3	6	3	5	3	4	7	1	5	6	3	6	3	4	2	7	2	6	5	3	5	6	2	5	2	5	6	2	6	3	4	6
2	4	4	5	6	3	7	6	5	7	6	3	4	2	3	2	7	6	7	7	6	4	5	4	7	7	6	5	3	5	4	7	4	6	7	6	6	7	7	7	7	7	6	7	6	5	5	7	6	7
1	3	1	1	4	1	6	4	6	3	4	3	6	3	2	6	3	5	3	7	3	6	4	3	5	4	7	3	5	3	5	4	6	4	3	5	6	7	2	2	2	4	2	5	3	6	3	6	3	5
2	4	2	2	1	2	5	3	5	6	3	3	5	4	6	4	5	3	6	3	6	3	4	3	5	3	6	4	5	3	5	3	5	5	4	5	3	5	3	4	5	2	7	5	2	5	6	2	6	4
1	3	1	1	8	1	3	6	3	6	7	3	5	3	7	3	6	4	5	4	7	3	6	7	4	6	5	6	4	7	6	3	7	3	6	3	6	4	5	7	5	6	4	6	7	3	6	7	3	6
1	4	1	1	5	2	4	3	5	6	3	5	4	7	4	3	6	6	3	5	3	4	4	5	5	3	6	3	6	2	6	7	3	5	3	4	3	4	4	2	3	6	2	5	3	7	2	3	3	2
1	3	3	4	9	4	6	6	7	7	7	6	6	4	6	4	4	5	6	6	6	4	4	4	5	5	5	4	5	4	4	5	6	6	6	6	6	5	6	6	6	5	6	5	6	5	6	6	6	6
1	3	3	4	6	6	1	6	6	2	6	2	2	6	2	2	7	1	6	2	2	6	6	2	1	6	2	6	2	6	6	2	6	6	6	2	6	1	6	6	6	4	5	5	6	2	5	6	2	6
2	3	4	3	9	1	5	5	6	6	5	6	6	5	5	5	6	5	5	6	6	5	6	6	6	5	6	6	5	5	5	4	5	5	5	5	5	5	4	5	5	5	6	6	6	6	4	6	5	6
2	3	2	2	4	6	6	2	6	6	1	5	6	1	5	6	1	6	6	1	5	6	5	4	6	1	6	2	6	1	6	1	6	2	6	6	2	5	6	6	1	5	6	2	5	1	6	2	5	6
2	4	4	2	4	6	7	2	6	6	2	5	6	2	5	2	6	1	5	6	2	6	2	2	7	2	6	1	6	2	2	6	2	6	2	6	3	6	2	6	3	7	2	6	7	2	6	5	3	6
1	3	4	4	6	1	7	1	6	6	1	5	6	2	5	6	2	5	6	1	5	6	2	6	2	6	6	2	6	1	6	2	6	2	6	6	2	5	6	2	5	2	6	6	6	6	2	6	6	2
1	3	4	4	6	4	6	6	6	6	6	7	7	6	5	6	5	5	5	5	5	4	4	4	5	5	7	3	6	5	5	5	5	6	5	5	5	6	6	6	5	6	6	5	5	4	5	5	5	5
1	3	3	2	9	2	5	4	5	6	4	5	5	4	5	5	3	3	3	3	3	2	2	2	5	4	6	2	4	2	6	4	4	4	4	4	4	3	3	3	3	5	6	6	7	4	3	4	4	4
2	4	3	2	9	1	7	6	7	7	7	7	7	5	7	7	7	7	7	7	7	7	7	4	7	7	6	6	4	5	7	7	7	7	7	7	7	7	7	7	7	6	4	5	7	5	6	6	5	7
2	3	4	6	9	5	5	4	5	7	5	5	4	4	4	5	6	4	5	6	5	5	5	5	5	4	5	5	5	5	5	3	3	3	3	5	4	4	5	5	5	6	6	6	7	6	4	5	4	4
1	4	2	4	1	1	7	6	6	6	6	6	6	6	4	4	4	4	5	5	5	5	5	5	5	5	5	5	6	6	6	6	6	6	6	6	6	6	4	4	4	4	4	4	4	4	4	4	4	4
1	3	1	2	8	1	6	6	5	6	6	6	6	6	5	6	6	6	5	5	6	6	6	6	5	6	6	6	6	5	5	5	5	6	5	5	5	6	5	5	5	5	5	6	6	5	5	5	6	5
2	3	3	1	9	1	6	6	6	6	6	6	6	6	6	6	5	5	5	5	5	3	3	3	3	3	3	3	6	3	6	4	4	4	4	4	4	3	4	5	4	3	3	3	3	3	3	3	3	3
2	4	2	6	5	1	6	6	6	7	5	7	7	6	6	6	4	4	5	5	4	7	1	2	2	7	7	3	3	2	7	6	6	6	6	6	5	4	5	4	4	5	3	3	3	4	3	6	6	3
1	3	5	1	9	4	7	7	7	5	4	4	4	3	4	5	5	6	4	6	6	5	3	6	4	4	5	3	5	4	6	3	6	5	5	5	4	4	4	7	7	7	6	5	5	6	6	6	5	6
2	4	2	3	9	1	6	6	7	7	4	3	3	2	2	2	4	4	4	5	4	2	2	2	2	4	6	4	4	4	4	6	6	6	6	6	6	5	6	4	2	6	5	5	6	4	4	4	6	6
2	3	3	2	3	1	4	4	4	4	4	4	4	4	4	4	4	4	4	4	4	5	4	4	4	5	4	4	4	4	4	4	4	4	4	4	4	4	4	4	4	5	7	7	6	4	4	4	4	4
2	3	4	2	9	1	7	7	6	7	7	7	7	7	7	7	7	7	7	7	7	7	4	4	4	5	7	5	4	6	7	6	4	4	4	4	3	4	5	4	4	3	4	5	5	4	4	5	5	4
1	3	2	1	9	1	7	4	7	7	1	4	4	4	4	4	4	4	3	4	3	5	5	5	6	6	7	1	7	1	7	5	3	4	4	7	1	1	1	1	1	1	1	1	1	1	1	4	3	4
1	4	3	2	9	6	5	6	6	6	7	5	5	5	6	7	5	6	6	6	6	7	7	6	7	5	5	5	4	5	3	6	6	7	5	6	6	7	5	6	6	7	5	6	5	5	7	5	6	6
1	3	3	3	9	6	5	6	6	6	6	6	6	5	5	6	6	6	6	6	6	6	6	6	5	6	6	6	3	4	3	6	6	6	6	6	7	7	7	6	5	7	5	7	7	7	6	5	7	7
1	3	3	3	9	4	4	4	5	5	5	5	5	5	5	5	5	5	5	5	5	5	5	5	5	5	5	5	5	5	5	5	5	5	5	5	5	5	5	5	5	5	5	5	5	4	5	4	5	6
2	3	4	4	2	2	7	5	6	7	4	7	6	5	7	6	6	5	6	7	5	6	7	6	5	6	7	5	7	6	6	7	6	5	7	6	5	7	6	7	7	6	6	5	4	7	5	6	5	6
1	3	3	3	2	4	6	6	6	5	7	4	4	5	5	6	6	7	6	5	6	6	6	6	6	5	6	6	5	6	5	5	6	6	7	5	7	6	6	6	5	5	4	4	4	4	6	4	5	5
1	3	2	6	2	4	5	5	5	6	5	6	5	5	6	5	5	5	5	5	4	4	5	4	4	4	4	5	5	5	6	6	7	7	7	7	7	6	6	6	6	6	6	6	6	6	6	6	6	5
2	5	4	2	6	2	3	5	4	4	5	5	5	3	5	5	5	4	4	4	4	4	6	3	6	3	5	3	4	3	5	3	4	4	5	3	5	4	5	4	4	4	6	4	5	4	5	4	5	4
1	3	5	5	9	5	7	6	7	6	7	6	6	6	6	6	6	6	7	6	7	6	7	6	7	7	6	6	7	6	7	6	7	6	7	6	7	6	6	6	7	6	6	6	6	7	6	7	6	7
2	4	4	4	1	5	6	6	5	5	4	6	5	5	5	6	6	5	5	5	6	6	7	6	6	5	6	5	4	4	5	5	6	6	5	4	6	6	7	4	4	4	6	5	6	6	4	5	5	7
1	3	5	4	7	3	6	5	5	6	5	6	6	4	5	5	5	7	6	7	6	7	6	6	6	5	6	5	6	5	6	5	6	5	6	5	6	5	7	6	7	7	6	7	6	7	6	6	7	6
2	3	3	1	1	1	2	4	4	4	4	2	6	4	6	3	5	4	4	4	4	4	4	7	4	4	4	4	4	4	4	4	4	4	4	3	5	5	5	3	5	5	6	6	6	6	7	6	6	6
1	3	5	5	6	4	7	7	7	5	7	7	5	7	7	5	7	5	7	6	7	6	5	5	6	6	5	6	5	7	7	7	7	6	6	7	6	6	6	7	7	5	6	6	6	5	5	7	7	5
1	4	4	3	4	4	7	6	6	6	5	6	6	5	5	5	6	6	6	6	6	5	6	5	5	6	5	5	6	5	6	6	6	6	5	5	5	5	5	5	5	5	5	5	5	5	5	5	5	6
2	4	2	3	8	2	4	3	6	4	6	6	7	7	7	7	2	2	2	3	4	6	3	7	3	5	3	3	3	4	5	5	3	6	5	5	3	4	4	4	7	5	4	2	3	4	5	4	5	5
1	3	5	5	7	1	5	4	4	4	2	4	2	6	2	4	2	4	2	4	2	4	2	4	2	4	5	2	2	4	2	1	5	2	2	4	2	2	5	2	4	2	4	2	4	2	4	2	4	5
2	4	4	5	6	2	7	7	6	6	4	6	6	6	4	6	6	6	6	6	6	6	5	5	5	6	6	5	6	6	6	5	6	6	5	6	6	5	6	6	5	5	5	6	6	5	5	6	5	6
2	4	5	5	8	5	5	2	5	2	5	2	5	2	5	3	5	3	5	2	5	3	4	3	2	5	2	5	4	4	5	2	5	5	5	4	4	5	2	6	4	4	5	4	5	5	5	5	3	6
2	3	4	2	2	2	6	6	6	4	6	6	6	5	6	6	5	6	5	6	6	5	6	5	6	5	5	6	5	6	5	6	6	6	5	6	6	6	5	6	6	6	5	6	5	6	5	6	5	6
2	4	1	1	3	3	6	5	5	2	6	2	5	2	2	2	2	2	6	6	5	3	5	2	5	5	3	2	6	5	5	5	5	2	6	5	5	5	5	5	5	5	5	5	5	5	5	5	5	5
2	3	3	3	2	2	5	5	6	5	5	4	4	4	4	4	5	6	5	5	5	5	5	5	5	6	5	6	4	5	4	4	5	5	5	5	5	5	5	6	5	5	5	6	5	6	6	6	6	6
2	4	3	2	1	3	6	5	6	6	6	6	6	6	6	6	5	6	5	6	5	6	6	6	5	5	6	6	6	5	6	5	6	5	6	5	6	5	6	5	6	6	7	6	6	5	5	6	5	6
2	3	2	3	5	2	4	6	2	6	3	6	6	7	6	7	7	7	7	7	4	6	5	7	4	7	3	7	3	7	3	5	5	3	7	3	7	3	7	3	6	3	6	3	6	3	6	4	7	3
2	4	4	3	2	4	6	5	6	6	5	2	6	2	6	2	6	2	5	2	5	2	6	2	4	2	4	2	5	3	5	2	5	1	6	3	4	3	5	2	5	2	5	3	5	3	5	3	5	5
2	3	2	2	1	2	4	6	3	6	3	6	3	6	3	6	3	6	3	6	3	7	3	7	2	7	2	7	3	7	3	7	3	7	3	7	3	7	3	7	3	6	7	3	7	3	7	7	4	5
1	3	3	3	3	4	3	5	2	5	2	6	2	6	3	5	3	5	3	5	3	5	3	6	3	5	3	5	3	5	5	3	5	3	5	2	6	3	5	3	5	3	5	5	3	5	2	6	2	6
2	3	3	6	8	6	7	4	6	4	7	4	6	3	7	3	4	5	5	5	5	5	5	5	5	4	4	5	5	4	5	5	5	5	4	7	7	4	5	5	5	5	5	7	5	5	7	5	7	5
1	3	3	4	2	3	3	5	2	5	3	5	3	5	3	5	2	5	4	5	3	5	3	5	3	4	3	3	5	3	5	3	5	5	3	5	3	5	6	5	5	7	5	5	5	5	3	5	3	5
1	3	3	4	9	6	3	3	3	3	3	3	3	3	3	3	3	3	3	3	3	3	3	3	3	3	3	3	3	3	3	3	3	3	3	3	3	3	3	3	3	3	3	3	3	3	3	3	3	3
1	4	3	4	9	6	3	3	3	3	3	3	3	3	3	3	3	3	3	3	3	3	3	3	3	3	3	4	3	3	4	4	5	5	4	5	4	4	4	4	4	4	4	4	4	4	4	4	4	4
2	4	1	1	5	4	6	7	6	6	7	7	7	7	7	7	7	7	6	6	7	7	6	6	6	6	7	7	7	6	7	6	6	7	6	6	7	7	7	7	7	7	7	7	7	7	7	7	7	6
1	4	4	4	6	5	6	4	5	4	6	4	5	5	6	4	6	5	5	4	4	5	5	6	5	5	5	6	4	5	5	6	6	5	5	5	4	4	4	6	5	6	5	6	5	6	6	5	4	4
1	4	1	1	9	1	1	2	3	5	6	5	4	3	4	5	6	7	6	5	7	4	5	7	7	7	2	4	5	6	4	3	7	6	4	5	7	7	7	7	5	4	5	7	1	2	2	1	5	4
2	4	3	2	2	2	5	5	5	5	5	5	5	5	5	5	5	5	5	5	5	5	5	5	5	5	5	5	5	5	5	6	6	6	6	6	5	5	5	5	5	5	5	5	5	5	5	5	5	5
1	3	2	1	2	2	5	4	4	4	5	4	4	4	4	4	4	4	4	4	4	4	4	4	4	4	4	4	4	4	4	5	5	6	5	5	4	4	4	5	4	4	4	4	4	4	4	4	4	4
1	3	3	2	9	4	7	7	7	7	4	5	2	1	2	4	4	4	4	5	3	5	5	4	5	4	5	4	5	4	5	3	4	5	3	4	5	5	5	4	5	6	4	7	5	5	3	5	3	5
2	4	4	4	4	3	7	2	5	2	2	6	4	4	2	6	3	5	2	5	3	6	2	6	3	4	2	6	3	5	2	6	3	5	5	2	6	3	5	2	7	3	4	2	6	2	3	6	2	7
2	3	2	1	9	1	6	5	6	5	6	5	5	4	6	4	5	6	5	6	5	6	5	6	4	6	5	5	5	5	6	7	7	5	5	6	5	6	5	6	5	6	5	5	6	5	5	5	6	6
2	3	3	3	9	1	5	4	6	5	7	7	6	4	5	6	5	5	6	6	5	4	4	5	6	6	4	6	6	2	7	6	5	6	5	4	6	6	5	6	4	6	6	5	5	6	5	6	5	5
2	3	2	1	9	1	6	5	6	6	5	6	6	5	5	6	5	6	5	6	5	5	6	5	6	5	4	4	4	4	5	4	6	6	6	6	4	5	5	4	4	5	6	5	6	5	6	5	5	6
2	3	4	5	3	3	7	6	6	5	6	5	6	5	6	5	6	5	6	5	6	7	7	5	7	5	7	5	6	6	6	6	5	7	7	5	6	5	7	5	7	5	6	6	5	7	5	7	6	5
2	3	4	5	9	1	5	5	6	6	5	6	6	5	5	6	6	4	6	6	6	5	6	7	6	5	6	6	5	2	7	5	5	6	6	6	6	5	5	7	6	6	5	5	5	6	6	6	5	4
2	4	1	2	6	2	7	6	5	5	4	3	5	3	6	2	5	3	6	3	6	5	7	7	1	3	5	3	6	3	5	3	6	2	6	3	4	7	3	5	6	4	3	5	3	6	3	7	2	4
2	3	2	1	9	1	5	6	4	5	4	6	5	5	5	6	4	6	5	4	6	6	4	6	4	6	5	5	6	5	6	6	5	5	6	4	6	4	6	5	5	4	5	6	5	6	7	7	7	5
1	4	3	4	4	2	6	5	7	7	6	6	5	6	6	5	6	5	6	6	5	6	7	5	5	5	6	5	5	4	6	4	6	4	5	7	6	5	6	6	5	6	7	5	6	6	6	5	6	6
2	3	3	2	9	1	5	5	7	6	6	5	5	7	5	4	5	6	6	5	4	5	5	5	6	6	5	5	6	2	7	7	7	5	5	4	3	4	3	4	4	4	4	5	5	3	5	4	4	5
2	4	1	2	2	5	7	7	7	7	7	5	5	4	5	5	5	5	4	5	4	5	4	4	4	6	5	4	4	3	5	5	5	5	5	5	5	5	5	5	5	5	5	5	5	4	5	6	5	6
1	4	3	3	9	1	6	7	7	7	5	1	5	1	3	3	4	4	4	4	3	3	1	1	2	4	3	4	4	4	4	6	6	6	7	6	4	4	4	4	4	6	5	6	4	4	5	4	4	3
2	4	1	1	9	1	4	6	6	7	4	7	7	4	4	5	4	4	4	4	4	4	4	4	6	7	7	4	4	4	4	7	7	7	7	7	7	7	7	7	4	7	7	7	7	7	7	7	7	7
1	4	3	4	9	5	7	5	5	7	5	4	3	3	3	2	4	4	4	4	4	6	4	4	4	6	5	4	4	4	4	6	6	6	6	6	6	6	6	6	6	5	5	4	5	5	5	5	4	4
1	4	3	2	9	1	6	5	6	7	5	6	6	5	5	6	4	4	4	5	5	2	2	2	2	5	5	4	4	4	4	5	5	5	5	5	5	5	5	5	6	5	4	4	4	4	4	5	5	5
2	3	4	4	5	1	5	5	5	5	5	4	5	4	4	4	4	4	4	5	5	3	7	3	4	5	6	4	4	4	4	5	5	5	5	5	4	4	4	4	4	5	5	5	5	5	4	4	4	5
1	3	3	5	3	6	2	1	5	5	4	4	1	4	1	3	4	4	5	4	5	4	4	5	4	4	4	5	5	3	5	4	4	5	4	5	4	5	5	4	4	4	5	5	5	5	5	4	5	5
1	3	3	2	3	1	7	7	7	7	5	4	3	2	2	5	3	5	3	5	3	5	5	5	7	4	4	4	4	4	4	6	6	5	6	6	3	3	3	3	2	4	4	5	5	2	5	6	5	6
1	3	5	4	5	1	7	7	7	7	7	7	7	7	7	7	7	7	7	7	7	7	7	7	7	7	7	7	7	7	7	6	6	6	6	6	7	7	7	7	7	5	7	7	7	4	7	7	7	7
2	3	3	4	9	1	7	7	7	7	6	5	7	7	7	5	7	5	7	7	5	7	5	7	6	6	6	6	6	6	6	6	6	6	6	6	6	6	6	6	5	5	4	3	7	4	6	5	5	5
2	2	3	2	9	1	5	4	5	6	6	6	5	6	6	6	6	6	4	6	5	6	5	5	5	6	6	5	6	6	5	6	4	5	5	6	4	5	5	5	5	6	5	5	5	6	6	4	5	5
1	3	3	3	1	2	7	7	7	7	7	7	7	7	7	7	7	7	7	7	7	7	7	6	6	6	6	5	6	6	6	6	6	6	6	6	6	6	6	6	6	6	6	6	6	6	6	6	6	6
2	1	4	3	9	1	5	6	7	7	6	6	4	6	5	5	4	5	5	5	5	4	4	4	4	4	6	4	4	4	4	4	4	5	5	5	5	5	5	5	5	5	5	5	5	5	5	5	5	5
1	4	2	3	6	2	7	6	7	6	5	6	7	5	6	7	5	6	7	6	7	5	7	6	7	7	5	7	7	5	7	7	5	7	6	7	6	7	7	5	7	7	7	5	6	7	6	6	6	7
2	3	1	4	4	3	5	3	6	4	6	4	6	5	4	5	4	5	4	6	5	3	5	5	4	5	5	3	5	4	6	3	6	4	6	3	6	4	6	3	6	3	6	4	5	3	6	3	6	3
2	3	2	2	4	2	5	4	5	5	6	5	4	5	6	4	4	6	4	5	5	5	6	6	4	5	6	6	6	5	4	6	4	5	4	6	4	6	4	5	6	4	6	5	6	4	6	4	5	4
2	4	2	1	2	4	6	5	6	5	6	6	5	6	5	6	5	6	6	5	6	5	6	5	6	5	6	5	6	7	6	5	6	6	5	6	7	6	5	6	5	6	5	7	6	6	6	7	6	7
1	4	3	4	5	5	6	6	1	6	3	2	2	5	2	2	6	3	5	7	1	6	2	6	2	6	1	6	2	5	2	5	2	6	2	6	6	1	5	1	6	3	6	2	6	2	6	6	2	5
1	4	2	2	8	3	7	6	7	7	6	7	7	6	7	7	6	7	6	7	7	7	6	7	6	7	6	7	6	7	6	7	6	7	6	7	7	6	6	7	7	6	7	6	7	6	7	7	6	7
2	3	1	2	7	3	2	3	4	3	5	3	3	3	2	5	3	5	5	5	4	5	4	4	5	5	4	4	4	4	3	6	6	6	5	7	5	4	4	4	6	6	5	4	4	5	4	5	4	4
2	3	2	4	6	4	6	3	6	5	3	6	4	6	4	5	4	3	6	3	5	6	5	5	3	5	5	3	6	4	6	5	3	5	3	5	6	3	6	3	6	3	6	4	6	3	6	4	6	3
1	4	3	3	3	1	6	6	6	7	5	7	5	5	5	6	6	6	6	7	7	7	7	6	5	6	5	6	5	5	6	6	5	6	6	7	7	7	7	6	6	5	7	5	7	5	7	5	7	7
2	5	3	4	4	3	7	4	6	6	4	6	5	6	6	5	4	5	5	6	4	6	5	4	6	4	6	6	3	5	4	6	4	6	3	6	6	3	6	4	6	4	6	3	6	6	3	7	5	4
1	4	3	3	1	2	6	5	6	5	6	5	6	5	6	5	6	5	6	6	6	6	5	6	5	6	6	6	5	6	6	6	5	6	5	6	5	6	5	6	5	6	7	6	6	7	6	6	6	6
2	4	3	3	3	4	6	2	6	3	5	2	6	2	5	6	2	6	1	5	1	6	3	5	7	3	5	1	6	2	7	1	6	5	3	5	1	6	2	5	7	3	5	4	6	2	5	1	6	3
2	4	2	2	5	4	5	3	6	3	6	7	3	6	3	6	3	6	3	6	3	7	6	6	3	6	4	7	4	7	3	6	3	7	3	6	3	5	4	6	4	6	4	6	3	6	4	7	4	6
2	3	1	2	7	3	6	6	7	6	7	6	5	6	7	6	5	7	6	6	5	7	6	7	6	5	6	6	6	7	6	5	6	7	6	6	7	6	6	5	6	7	6	5	6	6	5	6	7	6
2	4	2	3	3	1	7	4	6	6	4	4	7	6	6	7	7	6	6	6	7	6	7	6	7	6	7	6	7	6	7	6	7	6	6	6	6	6	6	7	7	5	5	7	6	6	6	7	6	6
2	4	3	2	3	1	7	1	6	2	5	6	6	7	1	6	2	5	6	2	5	7	1	5	5	5	4	1	5	5	1	6	2	5	2	5	5	5	5	1	6	5	4	6	4	6	2	6	6	2
1	3	3	3	9	2	5	4	4	3	5	2	3	2	3	3	5	4	5	5	4	5	3	5	5	4	3	3	3	4	3	4	3	4	4	4	5	5	5	6	5	6	6	6	6	3	5	5	6	6
1	3	4	6	2	3	6	5	6	5	6	5	6	5	7	5	6	4	6	5	6	7	5	5	6	5	4	5	6	5	7	5	6	5	6	5	6	5	6	5	7	7	6	6	5	7	6	6	5	6
2	4	4	6	9	3	7	7	7	7	7	7	7	7	7	7	7	7	7	7	7	7	7	7	7	7	7	7	7	7	7	7	7	7	7	7	7	7	7	7	7	6	6	7	5	7	7	7	7	7
2	4	3	4	9	1	6	6	6	6	6	2	1	1	1	1	4	5	5	5	5	5	5	5	5	5	4	4	4	4	4	5	5	5	5	5	5	5	5	5	5	6	7	5	7	6	5	5	5	5
2	2	3	5	9	1	4	4	7	7	7	5	5	5	4	5	5	4	4	4	4	4	4	4	4	5	6	4	4	4	4	5	5	5	5	5	5	5	5	5	5	5	5	5	5	5	5	5	5	5
2	3	5	6	2	4	5	5	6	5	5	6	5	4	4	4	5	5	6	6	5	5	5	5	5	6	4	4	4	5	4	6	6	5	6	6	6	6	6	6	5	6	6	6	6	6	6	6	6	6
2	3	3	4	7	4	6	4	3	5	2	5	4	4	6	2	4	5	3	5	4	6	3	5	3	5	4	4	3	3	5	5	4	4	5	3	4	5	6	2	5	4	6	3	2	5	4	5	2	4
1	4	3	2	7	1	3	6	2	6	2	6	3	5	3	7	1	3	2	4	3	6	3	7	3	6	1	3	6	2	6	3	4	2	6	1	3	6	2	3	7	6	4	5	5	4	1	7	3	6
1	4	2	2	9	1	5	3	6	2	6	3	5	3	4	3	5	3	4	5	3	5	7	1	6	2	6	4	7	3	5	3	5	3	4	6	3	5	5	3	4	4	6	3	6	3	5	3	1	7
1	4	4	3	8	2	6	6	3	6	3	7	4	6	4	3	5	3	1	6	2	7	5	4	3	5	4	4	2	6	1	6	4	3	6	2	3	5	3	5	3	5	2	5	3	5	1	3	6	2
1	4	2	4	9	1	6	7	6	7	4	3	2	3	3	3	4	4	4	4	4	3	3	3	2	4	6	4	4	4	4	5	5	6	5	6	6	6	5	5	6	4	5	6	5	5	5	5	5	6
1	4	4	6	1	2	6	6	7	7	7	6	6	7	7	7	6	6	7	6	7	6	6	6	7	7	6	6	6	6	7	6	5	6	6	6	6	6	6	7	7	6	7	6	6	6	6	6	7	6
1	4	3	2	2	2	4	5	7	6	4	6	5	3	6	3	5	6	3	7	3	6	3	1	6	2	6	2	7	6	3	7	2	6	2	6	2	6	2	2	6	4	3	6	3	6	3	1	6	3
1	3	4	1	8	1	4	6	5	6	3	6	7	6	6	3	6	3	6	6	3	6	3	6	5	5	5	4	5	3	6	6	3	5	2	5	5	2	3	6	5	3	6	2	6	3	6	3	6	3
1	3	3	2	9	5	7	6	5	6	7	5	4	6	7	5	6	7	4	5	6	7	4	5	6	7	5	4	6	4	7	5	6	4	7	4	5	6	7	4	5	6	7	4	5	6	7	4	5	6
1	3	3	4	5	2	6	7	7	7	5	6	7	4	4	4	7	7	6	6	6	4	4	4	5	5	5	4	4	4	4	6	6	6	6	6	6	5	6	6	6	5	6	5	5	4	4	5	5	5
2	3	4	3	8	4	7	5	6	5	5	6	7	6	5	7	5	6	6	5	6	7	6	6	5	7	6	6	6	5	6	7	6	7	6	6	7	6	7	7	7	6	7	6	6	6	7	6	5	7
1	5	2	1	9	1	4	3	3	3	5	3	4	3	4	4	3	4	5	3	4	3	5	4	3	5	3	3	4	5	3	3	4	5	4	4	3	5	3	3	4	3	3	5	3	3	5	3	4	4
2	4	3	3	5	2	5	2	6	3	6	3	6	5	3	6	2	6	5	5	5	2	5	5	2	6	6	5	2	6	3	6	2	6	6	2	6	6	5	5	5	5	5	5	5	5	7	1	6	5
2	3	2	2	4	3	3	5	4	3	6	4	2	5	5	2	5	2	5	7	1	3	4	6	2	3	5	2	5	5	2	5	2	4	2	3	7	4	4	3	3	5	3	2	3	5	6	1	6	2
2	4	2	4	4	3	7	6	6	6	1	6	2	1	7	7	2	1	6	6	5	7	7	6	1	7	2	1	7	6	2	1	5	2	5	2	1	7	2	6	2	1	5	2	2	5	2	1	7	2
1	5	1	1	9	1	3	5	3	4	3	3	4	4	3	3	4	4	3	4	5	3	4	4	3	4	3	3	3	4	3	3	3	4	3	4	4	3	5	4	3	3	4	3	3	3	4	5	4	3
2	4	2	3	4	4	1	6	6	2	5	5	4	2	6	1	7	2	5	2	4	2	6	1	7	2	5	2	4	1	7	1	5	1	5	2	6	5	2	1	6	6	4	5	5	4	6	3	1	6
2	4	3	3	1	2	6	2	6	6	3	6	6	3	6	5	3	6	6	3	6	2	7	7	2	6	6	3	6	6	4	6	6	3	7	2	6	5	4	6	5	5	3	7	6	6	6	3	6	4
1	4	2	3	6	4	1	7	2	1	6	5	1	7	2	1	7	2	1	6	2	1	6	2	6	1	6	2	5	1	6	2	1	6	2	5	1	5	5	1	6	1	6	2	5	1	6	2	1	6
1	5	1	1	9	1	3	4	4	4	3	4	5	5	3	4	3	4	4	3	4	3	3	4	3	3	4	4	4	3	4	3	3	5	3	3	4	4	3	4	4	3	3	4	4	3	4	3	4	3
2	3	3	3	9	1	5	5	6	7	6	7	7	7	7	5	5	5	6	5	4	4	4	4	5	6	7	7	7	7	7	7	5	5	5	5	6	5	6	5	4	5	5	5	6	7	5	5	5	5
2	3	4	4	9	2	7	6	7	6	7	6	7	7	7	6	6	7	7	7	6	6	7	6	7	6	7	7	7	7	7	7	7	6	6	7	6	7	6	7	7	7	7	7	7	7	6	7	7	6
1	5	1	1	9	1	3	4	5	5	4	4	4	3	4	3	4	3	4	5	3	4	4	3	4	4	3	4	4	3	3	4	4	3	3	5	3	3	4	3	3	4	4	3	4	5	4	3	4	4
1	3	1	1	1	2	7	7	6	4	6	4	6	4	5	4	6	5	5	6	4	6	3	5	4	6	4	7	4	5	4	5	3	5	5	4	5	5	4	6	3	5	3	6	4	6	4	6	4	6
2	4	4	5	4	2	1	7	1	1	7	1	6	2	7	1	7	5	6	1	6	2	6	6	3	6	1	7	2	6	2	6	6	2	6	2	6	1	5	6	2	5	1	7	2	6	2	6	1	7
1	4	2	3	2	4	5	4	6	3	7	4	6	4	6	4	6	4	6	4	5	3	5	4	5	3	2	2	6	3	6	3	6	3	6	4	6	4	6	3	6	4	6	4	6	3	6	3	6	4
1	4	4	3	4	2	7	1	6	7	1	6	7	1	6	6	7	2	6	2	6	7	1	6	6	1	5	6	1	6	7	1	6	3	7	1	7	6	1	6	6	2	7	1	6	2	6	2	6	2
1	5	1	3	2	1	4	7	3	6	5	7	6	5	6	6	4	6	5	4	4	4	6	4	6	3	6	5	6	3	5	5	6	4	6	4	6	4	6	4	6	4	6	4	6	4	4	6	4	6
2	4	4	2	4	2	7	1	6	7	1	7	1	5	6	2	7	2	6	7	2	7	1	6	7	1	6	6	5	1	7	5	6	7	6	5	7	5	1	7	5	1	7	2	6	1	5	5	6	6
1	4	2	2	6	1	4	2	5	5	5	5	4	5	4	5	4	5	2	3	6	4	4	4	4	4	4	4	5	4	5	5	5	5	4	4	5	4	4	4	5	5	5	5	4	4	3	3	3	3
1	4	1	2	7	4	6	2	6	6	2	5	5	3	5	2	5	3	5	5	3	5	2	5	2	5	5	3	5	3	5	2	6	6	3	5	2	6	2	6	4	3	6	2	6	5	3	6	2	6
1	4	2	3	2	4	5	4	7	5	5	3	4	5	5	3	5	3	5	4	5	4	5	4	4	5	4	6	5	3	6	4	5	5	5	6	5	4	6	6	4	3	5	5	5	5	5	5	5	4
2	4	3	2	5	3	7	3	6	4	6	3	6	2	6	5	4	5	2	5	6	3	5	2	6	5	3	5	2	6	5	3	5	3	5	4	3	5	5	3	6	5	2	6	2	2	6	4	2	6
2	4	1	2	2	3	1	6	3	6	3	4	3	6	2	3	5	2	5	3	5	5	3	5	3	2	5	5	3	6	5	3	5	4	2	4	2	5	4	2	4	3	2	5	4	2	5	3	2	6
2	3	2	2	4	2	6	3	6	3	4	6	4	3	5	5	3	5	3	5	5	4	4	5	4	4	5	4	4	4	3	5	5	6	4	6	3	5	6	5	4	4	3	4	6	3	5	7	5	3
1	4	3	3	7	3	6	3	6	3	6	3	5	2	6	2	5	2	5	3	5	3	5	3	5	2	6	2	5	5	2	5	2	5	4	3	6	5	3	5	2	6	4	3	5	2	5	4	3	5
2	4	3	4	4	5	5	4	4	3	6	5	5	4	5	4	5	5	5	3	5	5	3	4	4	5	3	1	5	4	6	6	4	6	5	5	3	4	5	4	2	5	3	4	3	5	3	6	3	5
2	4	4	2	4	4	7	1	7	7	1	6	7	1	6	7	2	6	6	2	6	7	1	6	7	1	6	2	7	1	6	7	2	7	2	7	2	7	2	7	2	7	2	7	4	7	7	1	7	2
2	3	4	4	8	1	7	1	7	7	7	1	6	7	1	6	6	1	6	6	2	6	6	2	5	6	2	5	6	2	5	6	2	5	2	6	2	6	6	2	6	5	6	4	5	5	6	2	6	2
1	3	4	4	3	4	6	5	6	6	6	7	7	7	7	7	6	6	7	6	6	5	6	6	5	5	6	6	7	7	6	5	6	6	5	6	7	7	7	6	7	6	7	6	6	7	6	6	6	6
2	4	2	3	5	2	6	1	7	7	1	7	7	1	6	6	2	5	7	1	6	7	2	6	7	2	6	7	1	6	2	7	1	6	2	7	2	6	2	6	2	6	6	2	6	7	1	6	2	7
1	4	2	2	1	1	5	5	5	6	5	7	7	7	7	7	7	6	6	5	5	5	5	5	6	5	5	5	7	6	6	6	6	5	6	5	7	6	7	6	6	5	5	5	5	6	6	6	7	6
1	3	2	3	3	1	6	6	6	6	6	4	2	2	2	2	4	4	4	4	2	2	2	2	2	3	6	2	6	2	6	4	6	5	6	6	4	4	3	4	4	5	4	4	4	4	3	4	5	5
1	4	3	4	7	3	6	6	7	6	6	7	7	7	7	7	6	6	7	6	7	5	6	5	5	7	6	7	1	6	1	7	6	7	6	7	5	6	6	7	6	6	7	6	7	7	7	7	7	7
2	4	2	3	2	4	6	3	6	5	4	6	4	5	3	6	3	6	5	6	4	6	4	6	5	6	4	6	4	5	4	6	4	5	4	5	5	5	5	4	6	4	5	4	5	5	5	4	5	3
1	4	3	3	5	1	6	2	6	3	7	2	6	3	4	5	2	6	2	7	1	5	2	6	2	5	3	5	2	3	4	7	1	7	1	6	1	6	2	6	2	3	5	3	5	1	7	2	3	6
1	4	2	4	4	4	7	6	6	6	7	6	6	7	6	7	6	7	6	7	5	6	7	7	6	6	7	7	6	6	7	6	7	6	7	5	7	7	6	7	7	6	7	6	7	7	6	7	5	7
1	3	2	3	2	3	6	5	6	5	6	5	6	6	5	6	4	5	6	5	6	5	6	5	6	6	5	5	6	5	6	5	6	5	6	5	6	5	6	5	6	5	6	5	6	5	6	5	6	5
1	4	1	2	1	1	6	2	7	3	6	7	1	6	3	5	2	6	3	5	1	6	6	6	3	6	6	2	6	1	6	3	5	2	6	3	5	1	6	2	5	3	6	2	5	4	5	2	6	3
1	3	3	4	9	2	5	4	5	7	5	5	5	4	5	4	5	5	5	5	5	6	3	3	4	4	4	4	4	4	4	5	5	5	5	5	5	5	5	5	5	6	6	6	6	6	6	6	6	6
2	3	4	3	9	2	6	6	6	7	6	6	6	6	5	5	6	6	6	6	6	6	5	5	6	6	5	5	5	5	5	6	6	6	6	6	5	5	5	5	5	2	3	6	7	2	6	6	6	6
2	3	3	5	8	6	5	5	4	5	4	5	4	5	4	5	4	5	4	5	6	6	5	5	4	5	5	5	5	4	5	6	5	6	5	6	5	5	6	5	6	6	7	7	5	4	6	5	5	6
1	4	2	4	2	1	5	6	6	6	7	5	5	6	5	7	5	6	5	5	6	5	4	5	5	6	5	5	6	6	5	6	5	6	7	7	5	7	6	7	6	6	7	6	7	5	5	7	5	6
2	4	3	5	5	3	6	6	6	6	7	7	6	6	7	7	7	6	6	6	6	7	7	7	6	6	7	7	7	6	6	6	6	7	7	7	7	6	6	7	6	6	7	7	6	6	7	7	7	6
2	3	3	5	2	4	6	6	6	6	7	7	6	6	6	7	6	7	6	6	6	6	5	6	7	7	7	7	6	6	6	7	6	6	7	6	6	6	6	6	7	7	7	6	7	6	6	6	6	6
1	3	2	4	4	4	5	5	5	5	5	6	6	6	6	5	5	5	6	6	5	7	7	7	7	6	6	6	6	6	7	6	5	5	5	6	6	6	6	6	5	5	6	6	6	5	5	6	6	6
2	4	1	3	3	2	6	6	6	6	6	6	6	6	6	6	7	7	6	6	6	6	5	6	5	6	6	7	6	6	6	6	6	7	7	6	6	6	6	6	6	6	6	6	5	6	6	6	6	6
1	3	3	3	8	1	7	6	5	6	5	6	5	6	5	6	5	6	5	6	7	7	7	7	7	7	6	6	7	6	7	6	7	6	7	6	7	7	6	7	6	7	6	5	4	5	7	6	7	6
2	4	4	4	5	4	6	6	6	6	6	7	7	7	6	7	7	7	7	6	6	7	7	7	7	6	6	7	7	7	7	6	7	7	7	6	6	7	7	7	6	7	7	7	7	7	7	6	6	7
2	4	2	4	5	3	6	6	6	6	7	7	7	7	6	6	6	6	7	7	6	6	6	7	7	7	6	6	7	7	7	7	6	6	7	7	7	6	6	7	6	7	7	5	4	3	7	7	7	7
1	3	5	6	2	6	7	7	7	7	7	7	7	7	7	7	6	7	7	7	7	7	7	7	6	7	7	7	6	7	7	7	6	7	7	7	7	6	7	7	6	6	7	7	7	5	7	7	7	6
2	4	1	2	9	1	6	5	7	7	6	4	3	4	1	2	1	3	4	1	2	7	2	1	3	4	3	2	1	1	3	4	5	3	2	1	2	4	5	6	4	6	7	4	3	4	3	5	4	3
2	3	3	2	9	1	7	5	6	7	5	7	5	4	5	6	5	5	6	6	7	2	1	2	3	5	6	3	4	6	4	5	6	6	5	4	5	6	6	5	6	5	6	6	5	6	6	6	5	5
2	3	5	6	1	4	6	7	7	7	7	5	5	4	3	4	5	5	6	6	7	6	6	6	6	7	5	6	3	6	4	6	6	7	7	7	7	7	7	7	6	6	6	5	5	5	6	6	6	7
1	3	3	4	6	4	5	5	4	4	4	5	4	6	4	6	4	6	5	6	5	4	5	6	5	7	5	6	5	5	4	5	4	4	5	5	5	4	5	4	5	5	5	5	4	5	6	6	6	5
2	3	5	6	2	3	7	6	6	6	6	5	6	6	7	6	5	7	5	4	6	5	5	5	6	6	5	6	6	5	6	5	6	5	6	5	6	5	6	5	7	4	4	6	4	6	4	6	3	5
2	4	3	4	5	2	5	5	6	6	5	7	5	7	7	7	6	6	7	7	7	7	7	7	6	6	6	6	6	7	7	6	6	7	7	7	6	7	7	7	7	7	7	6	6	6	7	6	7	3
2	4	2	2	5	2	5	4	5	4	4	3	6	5	3	5	3	5	4	6	4	5	4	3	6	5	6	3	4	4	6	3	4	5	4	4	4	5	5	5	5	4	3	4	5	4	5	4	4	4
2	3	3	2	9	4	6	7	6	7	7	6	5	5	5	6	5	5	5	5	6	5	6	5	5	5	5	4	4	5	4	6	5	6	5	5	6	6	2	6	5	5	5	6	5	6	5	5	6	6
2	3	3	3	1	1	5	5	7	2	7	7	7	2	5	2	6	2	3	6	6	3	3	6	7	7	7	7	7	7	6	5	6	5	6	7	7	7	6	6	6	7	5	6	5	5	5	5	6	6
2	4	4	6	2	4	4	4	5	3	3	6	2	5	2	6	5	4	4	5	3	3	5	6	5	3	5	3	4	6	3	6	3	6	4	6	3	4	3	2	4	3	5	5	4	6	6	4	5	4
1	3	2	2	2	2	2	4	4	3	5	2	3	3	5	2	6	6	6	7	7	5	5	6	4	4	5	5	4	4	5	4	3	6	6	7	7	3	4	6	2	5	4	6	5	3	7	5	6	4
2	3	3	3	9	5	6	5	7	7	7	6	6	5	5	5	5	5	6	5	6	3	3	3	3	5	6	4	4	3	5	6	5	2	6	5	4	4	5	5	4	6	5	5	5	3	5	5	5	3
2	4	3	2	9	5	6	7	7	7	7	6	5	5	5	5	6	5	5	6	5	6	6	6	5	5	5	3	5	3	5	5	6	3	6	6	3	5	5	5	6	5	6	5	5	6	5	6	5	5
1	5	1	1	9	1	3	5	4	4	4	4	4	4	4	4	4	4	4	4	4	4	4	3	5	4	3	5	5	3	4	5	3	4	4	4	4	3	3	5	4	3	4	4	3	4	4	3	4	4
1	4	1	2	9	1	5	4	4	6	4	3	6	4	4	4	4	5	5	4	4	4	4	4	4	4	6	2	6	3	4	4	4	4	4	4	4	4	4	4	4	4	4	4	4	3	3	3	3	3
1	5	1	1	9	1	5	3	3	5	5	3	4	4	3	3	4	5	3	4	5	3	4	4	3	4	4	3	4	3	3	5	4	3	4	4	3	4	4	3	3	3	4	4	3	3	4	3	3	4
1	5	1	1	9	1	3	4	3	3	5	3	3	4	4	3	3	5	3	4	4	3	4	4	5	4	4	3	4	5	3	5	4	3	4	4	3	4	4	3	4	4	3	4	4	3	4	4	3	4
1	4	3	2	1	1	7	3	6	6	3	4	4	6	4	6	7	3	6	3	6	4	6	3	7	3	7	3	3	7	4	6	4	4	7	3	5	3	4	7	5	6	3	7	5	6	3	4	6	5
2	4	1	2	9	2	3	4	5	6	6	5	4	3	2	3	4	5	6	6	6	2	3	4	3	5	3	5	5	4	5	5	3	5	4	4	3	4	4	4	3	5	4	5	5	5	4	3	5	3
1	4	1	2	7	4	5	5	6	6	6	5	5	4	5	6	5	5	4	5	4	5	6	6	5	4	4	5	3	5	4	6	4	5	4	5	4	6	5	4	3	5	5	4	5	4	5	3	6	4
2	4	1	2	9	4	4	3	3	4	3	4	5	3	5	4	5	3	5	4	4	4	5	5	5	3	5	3	5	4	2	5	5	4	5	3	5	4	5	3	5	3	5	5	3	5	4	4	4	5
1	4	3	2	3	1	6	7	3	6	5	4	6	3	6	7	3	5	6	3	5	7	3	6	5	1	3	7	3	5	3	6	4	5	7	2	5	3	4	7	4	5	6	7	3	5	4	6	2	6
1	4	2	1	9	2	6	5	7	4	5	7	4	6	3	5	3	7	5	6	4	6	5	3	6	7	6	5	4	6	4	6	4	6	7	4	6	7	4	7	3	5	6	7	4	4	6	3	4	7
1	3	3	3	6	2	3	6	2	6	3	5	7	3	7	6	3	5	3	2	7	2	5	3	5	2	6	3	4	6	7	3	5	3	5	2	5	6	2	6	4	6	3	4	5	3	3	6	2	6
1	4	3	3	6	1	7	7	7	7	7	4	1	1	1	1	1	1	1	5	4	7	7	1	1	3	7	1	5	3	5	7	7	7	7	7	7	7	7	7	7	7	7	7	7	7	7	7	7	6
1	3	2	2	9	1	5	6	6	7	5	7	7	7	7	7	5	5	5	5	5	2	3	3	4	3	7	3	7	3	6	6	5	6	5	5	4	6	6	5	3	3	3	4	4	3	4	3	4	4
2	3	1	1	1	1	4	4	4	4	4	4	4	4	4	4	4	4	4	4	4	4	4	5	4	4	4	4	4	4	4	3	4	4	3	4	5	4	5	5	5	5	5	5	5	5	4	4	4	4
1	3	5	1	4	2	5	5	5	5	5	5	5	5	5	5	5	5	5	5	4	4	4	4	4	4	4	5	5	5	5	6	5	5	4	5	5	5	5	4	4	5	4	4	5	4	5	4	5	5
2	3	2	2	2	2	4	4	4	4	4	4	4	4	4	4	4	4	4	4	4	4	5	5	5	5	4	4	4	5	4	5	5	5	4	5	4	4	4	4	4	4	4	4	4	5	4	5	4	5
1	4	1	2	4	2	2	5	3	5	3	4	5	5	3	3	6	3	2	6	6	7	1	5	4	3	5	6	2	5	4	3	6	5	3	6	3	4	5	3	5	3	6	6	2	5	5	7	3	3
1	3	1	2	3	3	5	3	5	6	3	4	5	5	6	3	5	3	7	6	3	4	6	7	7	6	5	2	4	7	3	2	4	1	3	3	4	6	2	3	4	1	5	5	6	2	5	3	3	6
2	3	4	1	4	4	7	1	6	6	1	5	6	5	1	6	6	1	5	6	2	6	1	5	6	1	6	6	2	6	2	5	7	1	5	6	3	5	1	6	2	6	5	6	4	6	2	6	6	1
2	3	3	4	6	4	1	6	1	6	2	6	2	6	2	1	7	2	7	6	2	6	2	6	7	2	5	6	2	5	6	2	6	2	6	1	5	6	2	6	2	6	5	6	2	6	2	3	2	6
2	3	2	4	2	5	7	7	7	6	6	6	5	5	5	5	5	4	5	5	5	5	5	5	4	5	5	4	5	5	5	7	7	6	5	4	4	4	4	4	4	4	4	4	4	7	7	7	7	7
1	3	3	3	4	3	4	4	5	3	3	4	4	3	5	3	4	4	5	3	4	3	6	4	6	4	3	4	7	4	5	4	4	4	5	5	5	3	5	4	5	4	4	4	4	4	5	6	5	6
1	4	4	3	3	2	2	2	6	6	5	5	3	5	7	4	5	3	5	6	5	3	6	3	5	4	4	4	4	5	5	5	5	5	3	5	5	5	5	4	4	5	4	5	4	6	4	5	4	5
2	4	1	2	3	1	4	4	5	5	4	5	5	5	4	4	4	5	5	5	4	5	5	5	4	5	5	4	6	6	5	5	5	4	4	5	5	5	4	5	4	5	4	5	5	4	5	4	4	4
1	4	1	2	3	1	4	5	5	3	4	5	5	3	4	5	5	4	5	4	5	5	5	4	5	4	5	4	6	5	4	5	5	4	5	4	5	5	5	5	4	5	4	5	4	5	5	5	5	5
1	3	2	4	2	2	7	7	7	7	7	7	7	6	6	6	5	5	5	5	5	5	5	5	6	5	6	6	6	6	6	6	6	6	6	6	6	6	6	6	6	6	6	6	6	6	6	6	6	6
1	4	2	3	2	2	7	7	6	6	6	6	6	6	6	5	5	5	5	6	6	6	6	6	6	6	5	5	5	5	5	5	5	5	5	6	5	5	5	5	5	5	5	4	4	5	5	3	4	4
2	3	3	1	9	1	7	7	7	6	7	6	7	6	7	7	6	6	7	7	6	6	7	7	6	6	7	7	6	6	7	7	6	6	7	7	6	6	7	7	6	6	7	7	6	6	7	7	6	6
2	3	3	1	9	1	7	5	7	7	5	7	7	6	5	7	7	5	7	7	5	5	7	7	5	7	7	5	5	7	7	5	7	5	5	7	7	5	5	7	7	5	5	7	7	5	5	7	7	5
2	4	1	2	9	1	2	2	3	4	4	2	3	4	4	3	4	4	4	3	4	3	4	4	3	4	5	5	4	5	5	4	5	3	5	4	4	5	5	4	4	5	5	4	4	4	4	5	4	4
2	3	2	2	9	2	2	3	3	4	3	4	3	4	4	3	4	3	4	3	4	4	4	3	5	5	4	6	5	5	4	4	5	6	5	5	4	4	5	5	6	4	4	5	4	3	4	5	4	5
1	4	2	2	1	3	5	5	4	3	3	3	4	2	4	3	4	4	3	3	5	5	4	4	5	4	5	3	6	4	3	4	5	5	4	4	5	4	5	4	4	2	3	5	5	4	3	5	5	4
2	3	3	3	9	1	7	7	7	7	7	7	7	7	7	7	7	7	7	7	7	7	7	7	7	7	7	7	7	7	3	5	5	5	5	5	7	7	7	7	5	5	6	4	6	5	6	4	6	5
2	5	1	3	9	1	7	7	7	7	7	7	7	7	7	7	7	7	7	7	7	7	7	7	7	7	7	7	7	7	7	6	6	6	6	6	7	7	7	7	7	7	7	7	7	7	7	7	7	7
2	3	4	1	9	2	4	5	5	4	5	4	5	4	3	4	5	6	3	4	4	5	3	4	3	4	3	4	3	4	4	4	5	5	5	3	5	5	5	5	4	4	5	5	5	5	4	4	5	3
2	3	5	4	9	2	6	6	6	6	6	6	6	6	6	6	6	6	6	6	6	6	6	6	6	6	6	6	6	7	7	6	6	6	7	6	7	7	6	6	6	6	6	6	6	6	6	6	6	6
2	4	5	6	9	3	6	6	6	6	6	6	6	6	6	6	6	6	6	6	6	6	6	6	6	6	6	6	6	6	6	6	6	4	4	5	6	5	6	5	5	6	5	6	5	5	6	5	4	6
1	3	3	6	2	5	7	6	5	6	6	7	6	5	6	6	6	7	6	7	5	6	6	7	5	6	7	5	7	5	6	7	5	6	5	6	6	5	6	6	5	6	6	6	6	5	6	6	6	5
1	4	3	2	4	1	5	3	7	6	6	5	6	5	6	5	5	6	5	2	3	6	3	5	4	2	4	3	3	5	4	3	4	5	4	3	4	5	5	4	3	4	4	4	3	5	3	4	4	4
1	4	4	3	2	6	7	7	7	7	7	6	7	6	6	6	5	5	5	5	5	5	5	5	6	6	6	6	6	5	6	6	6	6	6	7	6	7	6	6	6	6	6	6	6	6	7	6	7	6
1	5	1	1	7	1	2	3	3	2	4	3	3	2	3	2	3	4	3	2	3	7	3	7	4	2	4	4	5	3	5	3	2	3	5	3	4	2	4	2	6	2	6	2	3	2	4	2	6	2
1	3	4	3	1	5	5	4	5	5	4	5	4	5	4	4	4	4	4	5	5	5	4	5	4	4	4	4	4	5	5	5	5	5	4	5	4	5	5	4	4	5	4	5	4	5	4	5	6	5
1	3	2	6	9	5	7	6	5	7	5	5	7	3	1	5	1	2	7	7	5	7	3	2	1	7	2	7	2	7	1	7	5	6	7	6	5	5	6	6	5	5	6	7	7	7	6	6	7	5
2	5	3	2	8	5	6	6	5	5	6	6	6	5	6	5	5	5	6	6	6	6	6	5	6	5	6	6	6	6	6	6	5	6	6	5	6	6	6	5	6	5	6	5	5	5	5	6	7	6
1	3	5	4	8	2	5	5	5	6	5	5	5	5	5	5	4	5	4	5	4	5	4	5	4	5	4	5	5	4	5	4	5	4	5	4	5	4	4	4	4	4	5	5	5	5	5	4	4	4
2	3	1	3	7	3	5	4	3	6	4	4	6	3	4	6	4	4	4	5	5	4	4	5	5	4	4	4	5	2	6	3	5	4	3	5	4	5	4	3	4	6	3	4	6	3	5	3	6	4
2	3	3	1	9	2	7	6	6	6	6	5	6	5	5	5	5	5	6	6	6	6	6	6	5	6	5	5	6	6	6	6	5	6	6	6	6	5	5	5	5	5	5	5	5	5	5	5	5	5
1	3	2	5	8	4	7	6	6	7	6	6	6	5	6	6	5	7	6	7	6	5	5	5	5	6	4	6	2	7	3	6	7	7	5	6	7	6	5	6	6	6	6	7	6	6	5	6	7	6
2	4	4	3	8	3	6	6	6	5	5	6	5	6	6	6	6	5	6	7	7	6	6	6	7	6	6	7	5	6	6	6	7	7	7	5	7	5	5	6	6	6	5	6	5	6	5	6	5	6
1	4	3	2	5	3	6	6	1	6	2	5	2	5	2	5	4	4	2	5	4	3	2	5	4	4	3	4	4	4	4	5	2	6	3	5	6	5	5	5	2	2	3	5	5	4	2	5	2	3
2	3	3	2	7	4	5	5	5	5	5	5	5	5	5	6	6	6	6	5	6	5	6	6	6	6	5	5	5	6	5	6	5	6	6	4	5	6	6	4	6	7	6	4	5	4	4	4	6	4
1	4	1	3	3	1	6	6	5	6	6	2	6	6	5	5	6	3	6	5	5	4	4	4	5	6	3	6	4	6	4	6	6	5	5	5	5	5	5	5	5	5	4	4	4	4	4	4	4	4
2	4	4	2	2	2	6	4	4	4	4	4	4	4	5	5	5	5	5	5	5	4	6	6	6	6	6	6	6	6	6	7	7	6	6	4	6	6	6	6	6	6	5	4	6	6	5	5	6	6
2	3	3	4	5	3	5	6	4	5	3	5	3	3	3	5	3	3	3	5	2	6	3	3	5	2	5	3	6	1	6	3	3	5	3	3	5	4	3	3	6	6	3	6	2	7	3	5	3	3
1	4	2	2	4	2	7	7	3	6	6	6	5	5	5	5	6	6	6	5	5	6	6	5	5	5	6	5	5	5	5	6	6	5	6	5	5	5	5	6	5	4	6	5	6	5	6	6	5	6
1	4	3	3	7	3	5	5	5	2	5	2	6	2	6	2	5	3	5	4	3	4	3	4	4	3	4	5	3	4	5	3	4	5	2	5	5	2	5	5	3	5	2	5	5	3	5	6	5	5
1	4	3	3	9	5	5	6	5	6	5	6	5	6	6	6	5	7	5	6	5	5	6	6	6	6	6	6	4	4	4	6	6	7	6	6	7	5	6	6	5	7	7	7	7	4	7	6	6	6
2	4	3	2	6	2	6	5	5	6	6	4	6	4	6	6	5	6	5	6	3	6	4	6	6	7	3	7	3	7	5	7	5	6	5	6	6	6	5	6	6	6	5	6	4	4	6	4	6	6
1	3	1	5	7	2	5	5	3	5	5	5	5	5	3	5	5	5	5	5	5	5	6	5	6	5	5	5	5	5	6	6	5	6	5	6	5	6	5	5	6	5	7	5	7	7	5	5	6	6
1	4	2	4	6	6	7	7	7	7	7	7	7	7	7	7	7	7	7	7	7	7	7	7	7	7	7	7	7	7	7	3	4	5	4	4	6	6	6	6	6	5	5	5	5	5	7	6	6	6
1	4	3	3	9	5	5	6	6	7	7	6	5	5	5	5	5	5	6	5	6	6	5	6	6	5	5	4	4	5	4	6	6	6	6	6	6	5	6	6	5	7	7	7	6	7	7	6	6	6
2	4	1	1	9	1	6	6	5	5	5	5	5	7	7	5	5	3	3	5	4	7	7	7	6	5	5	3	3	7	7	7	6	5	6	6	5	4	4	3	4	7	5	5	6	4	5	4	5	6
1	4	1	3	5	1	6	2	5	6	3	5	3	5	3	5	5	3	5	3	4	2	2	5	3	3	4	2	5	2	5	6	3	5	3	3	5	5	5	3	4	3	5	4	5	3	5	3	5	3
2	3	3	1	8	1	7	7	7	4	7	4	4	4	4	4	4	4	4	4	4	4	4	4	4	4	4	4	4	4	4	4	4	5	5	5	7	7	7	7	7	5	7	5	7	7	5	4	5	4
2	3	1	2	8	1	4	6	6	5	7	7	7	4	5	7	1	1	4	3	4	7	7	6	6	4	7	1	7	4	4	4	5	6	6	6	4	7	7	4	4	1	1	4	4	5	4	5	5	2
1	4	4	3	4	2	7	7	7	7	7	7	7	7	7	6	7	6	6	6	6	6	6	7	7	7	6	6	6	6	6	7	6	6	6	6	6	7	6	7	7	6	6	6	6	6	6	6	6	6
1	3	2	2	4	3	7	7	4	4	5	5	5	5	4	4	4	5	6	4	6	6	5	7	7	5	5	5	5	5	3	3	6	2	6	3	5	6	5	5	5	4	5	5	3	6	3	5	4	5
2	3	3	2	7	3	2	2	3	3	6	7	7	6	6	6	6	6	5	5	5	5	4	4	4	5	5	5	5	5	5	5	5	5	5	6	4	5	4	5	5	5	5	4	4	5	4	4	4	4
1	3	2	2	4	1	1	3	5	5	5	5	4	5	5	5	5	4	5	5	5	5	5	5	5	5	5	5	5	5	5	5	5	5	5	6	5	5	5	6	5	5	5	5	5	5	5	5	5	5
2	4	3	4	5	1	7	6	6	6	5	5	6	5	5	5	5	5	5	5	5	5	5	5	5	5	5	5	5	5	5	4	5	5	5	5	5	5	5	5	5	5	4	5	5	5	5	5	5	5
1	4	3	5	1	2	6	4	5	5	3	6	6	6	6	6	3	6	6	7	7	4	5	6	5	2	6	6	5	3	5	5	5	2	6	6	6	4	6	6	6	2	6	3	4	6	6	7	2	7
2	3	3	3	3	3	5	5	4	6	4	4	3	5	4	5	5	4	4	4	6	4	5	4	6	4	6	5	5	4	4	5	6	5	5	5	5	5	6	5	4	5	5	5	5	5	5	5	5	5
1	3	5	6	3	1	4	4	4	4	4	4	4	4	4	4	4	4	4	4	4	4	4	4	4	4	4	4	4	4	4	4	4	5	6	5	4	4	4	4	4	6	4	5	5	6	4	4	4	4
1	3	1	3	7	4	4	4	4	4	4	4	4	4	4	4	4	4	4	4	4	4	4	4	4	4	4	4	4	4	4	4	4	5	5	5	4	4	4	4	4	7	7	7	7	7	6	4	5	6
1	3	3	3	3	4	5	6	5	6	6	4	4	4	4	5	6	6	5	6	5	5	5	6	5	5	4	5	3	4	4	6	6	5	6	5	6	5	6	5	6	5	5	5	5	5	6	6	6	6
1	4	3	3	6	3	5	4	6	2	6	3	6	3	6	3	6	3	6	2	6	2	5	3	5	3	5	3	6	3	5	3	6	3	6	3	5	3	5	3	5	3	5	3	5	3	5	3	5	3
2	4	3	2	5	3	5	2	6	3	6	3	6	3	6	5	6	3	6	3	6	3	6	3	6	3	6	3	6	3	6	2	6	5	6	3	5	3	6	3	5	3	6	3	5	3	6	3	6	3
2	3	3	2	8	2	3	2	3	4	4	4	5	3	3	5	4	4	4	3	3	3	3	3	4	3	4	3	4	3	3	3	3	5	5	5	5	5	3	3	3	3	4	3	4	3	3	4	3	4
2	3	2	5	8	2	7	7	7	7	7	7	7	7	7	6	6	6	6	6	5	5	5	5	5	5	6	6	6	6	5	5	5	6	6	6	5	5	6	6	7	4	4	5	5	5	4	4	4	4
1	4	3	4	9	2	4	3	3	5	7	7	7	6	5	7	7	6	6	4	3	2	7	1	7	7	1	6	4	2	7	7	7	7	6	5	4	6	7	7	7	7	7	6	5	5	7	5	5	7
2	3	1	1	6	2	4	4	5	5	5	4	3	3	2	2	3	3	3	3	3	3	3	3	4	5	5	4	3	4	4	4	4	5	6	6	4	6	3	2	2	3	2	2	3	3	2	4	2	4
1	3	1	1	1	1	2	2	4	4	4	3	5	4	4	4	6	4	6	6	4	4	5	5	5	3	6	5	5	5	4	5	4	4	5	5	5	5	5	5	5	5	5	5	5	3	5	3	5	3
2	3	3	1	9	1	2	1	5	3	5	4	3	6	1	5	1	6	2	5	3	5	4	5	3	5	5	3	5	3	4	2	6	3	4	3	6	2	6	2	6	3	5	6	7	6	2	5	2	3
1	4	2	2	2	2	4	4	4	5	4	4	5	5	5	5	5	5	5	5	5	5	5	5	5	5	5	5	5	5	5	5	5	5	5	5	5	5	5	4	4	5	5	7	6	6	4	5	5	4
2	3	4	4	9	1	6	6	7	7	4	7	7	5	5	5	6	5	5	5	5	4	4	4	4	6	7	3	4	3	3	5	5	5	6	5	6	6	6	6	4	4	5	4	4	4	4	4	5	5
1	4	3	3	9	1	7	7	7	7	7	5	6	1	2	1	5	6	5	5	5	5	5	4	4	5	5	4	4	4	4	5	5	5	6	6	5	5	4	4	4	5	5	5	5	5	5	5	5	5
2	3	2	1	9	1	6	6	7	7	6	7	6	5	4	4	5	6	5	5	5	5	5	5	5	7	6	6	6	6	6	6	6	6	6	6	6	5	5	5	5	6	5	5	6	5	6	5	6	5
2	3	4	4	9	2	3	4	4	3	5	4	4	3	4	4	4	4	3	4	3	3	4	3	4	3	3	4	3	3	4	3	2	5	3	4	4	4	4	4	5	3	4	4	2	5	4	2	5	4
1	3	1	1	3	1	5	4	5	4	2	4	4	2	5	4	2	5	3	2	5	3	2	5	2	5	4	2	4	4	4	3	4	2	4	4	2	4	2	5	4	2	5	4	2	5	4	3	4	4
2	3	2	1	9	1	6	5	4	5	4	5	4	4	4	4	4	4	4	5	5	6	6	6	5	6	5	6	5	6	5	5	5	6	6	6	6	5	6	5	6	5	6	5	6	5	6	5	6	5
2	3	2	1	9	1	5	5	5	6	6	4	4	4	4	4	5	5	5	4	5	4	5	4	5	4	5	4	5	6	4	7	6	7	7	6	4	5	4	5	4	5	6	5	5	6	5	5	5	6
2	3	4	1	3	4	6	6	5	5	5	6	6	6	5	5	6	6	5	5	5	5	6	6	6	6	3	6	6	6	6	5	5	6	5	6	6	5	5	5	5	5	5	5	6	6	5	6	6	5
2	3	3	3	2	3	6	5	4	5	5	4	6	5	3	6	4	6	5	4	6	7	5	6	5	4	6	6	5	4	6	6	5	5	6	4	5	5	6	6	5	4	6	5	6	5	5	6	5	6
2	3	3	3	7	1	5	7	7	7	4	7	7	6	6	4	6	4	6	6	4	6	6	4	5	5	6	6	5	6	5	6	6	5	5	5	5	6	4	6	6	6	5	5	6	5	5	5	6	6
1	4	1	1	4	4	7	2	5	2	5	2	4	6	4	3	5	2	5	2	5	2	6	2	5	4	3	7	4	2	5	5	2	5	2	5	2	6	2	4	7	2	5	3	5	7	2	3	6	6
1	4	4	5	8	5	6	5	4	5	5	5	5	5	5	6	5	6	4	5	7	5	6	6	5	5	6	4	5	5	6	5	6	5	6	7	6	5	6	5	6	5	6	4	6	6	6	6	6	5
1	3	5	1	9	1	7	7	7	7	1	7	1	7	1	7	1	7	1	7	1	7	5	5	5	7	5	7	7	7	1	5	5	5	5	1	7	7	7	1	7	7	7	7	7	7	7	7	7	7
2	3	3	3	4	1	2	6	2	5	2	6	3	5	2	6	3	5	2	6	3	5	2	3	6	2	5	2	5	3	3	5	2	5	2	3	6	2	3	5	2	3	5	2	2	6	3	5	2	6
1	3	1	1	1	1	4	4	5	5	2	2	2	5	5	3	3	4	4	3	4	5	4	3	4	5	5	4	5	4	4	3	4	2	2	4	2	2	7	4	4	6	5	5	5	4	3	3	3	3
1	4	2	2	8	4	6	4	5	5	2	5	5	2	6	3	6	2	5	6	3	5	3	6	4	3	6	5	3	5	3	5	5	3	5	2	5	5	3	5	5	3	6	2	7	5	3	4	1	6
1	4	3	3	3	4	5	2	5	7	2	5	2	4	3	6	2	1	6	5	3	6	3	6	3	5	3	7	3	5	1	5	2	3	5	3	6	2	6	5	4	3	4	3	5	6	2	6	3	5
2	3	3	6	7	5	2	3	4	3	3	4	2	2	4	3	5	2	1	2	3	4	3	4	3	4	1	3	2	3	3	4	5	5	6	6	5	3	5	5	3	4	5	6	5	3	4	2	4	4
2	4	3	2	6	3	5	2	6	3	6	3	5	3	5	2	7	6	2	3	5	3	6	3	5	3	5	3	6	5	3	5	3	6	3	6	5	3	4	4	5	7	7	7	6	7	6	3	3	5
1	3	3	4	8	1	4	5	6	6	5	5	5	6	6	6	6	6	6	6	6	6	6	6	6	6	6	6	6	6	3	6	6	6	6	6	6	6	6	6	6	6	6	6	6	6	6	6	6	6
2	4	3	4	9	4	7	6	6	7	7	7	7	5	2	2	2	4	2	3	3	3	1	1	2	3	3	2	2	5	5	4	5	5	6	5	6	6	7	7	6	6	7	5	5	6	6	6	6	6
2	3	2	1	2	1	5	4	5	4	5	4	5	4	3	5	4	5	4	4	5	4	5	5	4	5	4	5	4	5	5	4	5	4	5	4	5	4	5	4	5	4	5	5	4	5	4	5	4	5
2	3	2	1	1	2	5	4	5	4	5	4	5	5	4	5	4	5	4	5	5	4	5	4	5	4	4	5	4	4	5	4	5	4	5	4	5	4	5	4	5	4	5	4	5	4	4	5	5	4
1	4	3	3	9	2	7	3	6	7	3	6	3	6	4	6	3	7	3	6	7	3	7	3	6	5	7	5	6	3	6	7	3	6	2	6	4	7	6	3	6	1	4	6	5	3	7	4	6	3
2	4	4	4	2	4	2	6	2	6	2	2	6	6	2	5	7	1	5	1	6	2	2	6	3	2	6	2	2	6	2	1	6	6	6	2	6	2	6	2	5	1	6	2	6	6	2	6	2	5
2	4	3	5	4	6	1	6	2	6	2	6	2	2	6	2	2	6	2	2	6	2	6	2	2	6	2	2	6	6	6	2	6	2	5	6	2	5	7	2	4	5	2	5	6	7	6	6	1	6
2	3	5	4	8	4	6	1	6	6	1	5	5	2	5	6	1	6	7	1	6	6	2	5	6	1	5	6	1	5	6	6	5	5	6	5	6	2	6	6	1	5	6	7	5	6	1	5	2	2
2	3	1	3	9	1	7	7	7	7	7	3	3	3	3	3	3	3	3	3	3	3	3	3	3	3	7	3	6	2	6	5	5	5	6	6	5	5	5	5	4	4	4	4	4	4	4	4	4	4
1	3	2	4	1	1	7	7	7	5	5	5	5	5	5	5	5	5	4	4	4	4	4	4	4	4	4	4	4	4	4	6	6	6	7	6	4	4	4	4	4	4	5	5	5	5	5	5	6	5
1	3	2	4	1	1	7	7	7	7	7	6	6	6	6	6	6	6	6	6	6	6	6	6	6	6	6	6	6	6	5	5	5	5	5	5	5	5	5	4	4	4	4	4	5	5	5	5	5	5
2	3	2	3	9	4	6	6	7	7	7	6	6	4	4	5	7	7	7	6	6	7	7	5	7	7	6	5	3	6	3	6	6	6	7	7	7	7	7	6	6	7	7	6	6	6	6	6	6	6
2	3	4	6	1	1	5	5	5	6	6	5	5	4	4	4	4	4	4	5	5	4	4	4	4	4	4	4	4	4	4	3	3	3	4	4	3	4	3	4	3	4	3	5	4	4	4	4	4	4
2	4	1	2	1	2	6	4	5	4	5	4	5	5	4	5	4	5	4	5	5	5	5	5	5	4	4	4	5	4	5	5	4	5	5	5	5	5	5	4	5	5	4	5	5	5	4	5	5	5
1	3	4	2	8	4	5	5	3	5	3	4	7	5	4	5	3	4	4	4	5	4	5	3	5	4	5	5	4	3	2	3	4	4	4	5	3	4	5	4	5	5	4	5	4	4	4	4	4	3
2	4	3	2	9	1	7	7	7	7	5	6	6	4	5	6	7	7	7	7	6	5	5	4	4	7	6	6	4	6	3	5	5	7	7	7	4	6	6	5	6	7	4	3	4	3	4	5	6	5
1	1	2	2	4	1	6	4	5	4	4	5	4	4	5	5	3	5	4	4	4	5	5	4	4	5	5	5	4	5	5	5	4	5	5	5	4	5	4	5	5	5	5	5	4	5	5	5	5	5
2	1	3	1	9	1	7	7	7	7	7	7	7	7	7	7	5	5	5	5	5	3	5	3	5	5	6	3	6	3	6	4	5	3	5	3	5	3	5	3	5	3	5	3	5	3	5	3	5	3
2	1	3	1	9	1	7	6	7	7	6	7	7	6	7	7	6	7	7	6	7	7	6	7	7	6	7	6	5	7	7	5	6	7	5	7	6	5	7	6	6	6	7	5	7	5	6	7	6	5
2	1	3	1	9	1	7	5	6	7	5	6	7	5	6	7	5	6	7	5	6	7	5	6	7	5	6	7	5	6	7	5	6	7	5	6	7	5	6	7	5	6	7	5	6	7	5	6	7	5
2	1	3	1	9	1	5	6	7	5	6	7	5	6	7	5	6	7	5	6	7	5	6	7	5	6	7	5	6	7	5	6	7	7	5	6	5	6	7	7	5	6	5	6	7	7	5	7	7	5
1	3	3	3	9	5	6	6	6	7	5	5	6	5	6	6	6	6	6	6	6	7	7	5	7	5	5	4	3	5	3	6	6	6	6	7	7	6	5	6	5	7	7	7	6	6	6	6	5	6
1	4	3	3	9	5	5	6	6	5	7	5	6	5	6	6	5	6	6	5	6	5	6	6	6	5	5	4	5	5	5	5	6	6	7	7	6	7	7	7	5	5	6	6	6	6	6	6	6	6
2	3	3	2	4	4	6	6	7	7	7	5	7	6	6	6	7	6	6	6	5	6	6	6	6	5	6	6	5	6	5	6	5	6	6	6	6	6	6	6	6	6	5	6	6	6	6	6	6	6
1	2	4	1	6	4	5	5	5	6	5	6	5	5	6	6	6	5	4	5	5	6	5	5	5	5	6	6	5	5	6	6	5	6	5	6	6	5	6	5	6	5	6	5	5	6	6	6	6	5
1	2	4	6	1	2	6	7	6	7	6	5	5	6	6	5	5	5	6	6	6	5	6	6	5	6	6	6	6	5	6	5	5	6	6	5	6	6	5	5	5	5	5	6	5	5	6	6	5	5
2	3	2	2	9	1	7	5	6	6	5	5	5	6	6	6	4	4	5	4	4	5	5	5	5	5	7	3	7	4	4	6	6	6	7	7	6	5	5	5	5	5	6	6	6	6	5	6	7	6
1	3	4	3	5	4	5	5	4	4	4	5	5	4	5	4	5	4	5	5	4	4	4	4	4	5	5	5	5	5	5	3	6	3	7	3	5	5	5	5	5	4	4	4	3	3	3	3	3	2
1	3	4	3	1	6	7	7	7	7	4	7	7	5	7	6	6	5	6	5	5	6	6	5	6	5	6	5	6	5	6	6	5	6	6	6	4	6	6	6	5	6	6	6	7	7	6	6	7	6
2	1	3	2	7	4	6	6	6	6	4	6	6	6	6	4	6	5	5	6	4	6	6	3	6	6	6	4	6	6	6	4	6	5	4	6	5	6	5	6	4	6	6	6	5	6	5	6	5	6
2	5	2	2	9	3	3	3	4	3	3	3	3	3	3	3	3	4	4	3	4	3	3	4	3	3	3	4	4	3	3	6	6	5	5	5	4	4	3	3	4	3	4	4	3	4	4	3	3	4
2	4	3	4	3	5	7	7	7	7	7	6	7	6	6	7	5	7	4	6	5	7	6	5	6	5	7	6	5	7	5	6	5	6	5	7	5	7	6	6	7	5	6	7	5	7	4	6	4	7
1	3	4	3	9	3	6	6	6	5	6	5	7	6	7	7	5	5	4	4	4	4	4	6	6	5	5	6	6	5	6	6	6	5	6	5	5	7	5	7	6	6	6	6	5	4	5	5	6	7
2	1	4	4	8	2	4	5	6	4	6	5	4	6	6	4	6	5	4	6	5	5	5	4	6	6	6	5	4	4	6	5	4	3	6	5	4	5	5	4	5	5	5	4	6	4	5	4	6	4
2	3	2	2	2	2	6	4	3	6	3	6	3	6	3	6	6	6	6	3	6	3	6	3	6	3	6	3	5	5	3	6	6	6	6	6	6	6	6	4	6	5	6	6	5	5	6	5	5	4
1	2	3	4	5	1	5	2	5	5	2	4	5	5	3	3	6	3	5	3	5	3	3	5	5	2	5	3	5	5	3	3	4	3	3	3	5	3	4	2	5	3	4	2	6	2	2	4	2	2
1	3	3	3	7	1	4	5	4	3	5	3	5	3	5	3	5	3	5	3	5	3	5	3	5	3	4	3	4	3	4	3	5	3	5	3	4	3	6	3	5	3	5	3	4	3	4	3	4	3
1	3	2	2	7	2	7	7	6	6	5	5	5	5	3	6	6	6	6	6	5	4	6	5	6	5	6	7	6	6	6	6	6	6	6	6	6	5	5	6	5	5	5	5	5	5	5	5	5	5
2	5	3	4	6	5	6	5	5	5	2	5	2	5	3	5	5	5	5	4	2	4	3	2	5	3	4	5	2	4	3	6	4	2	4	2	5	4	1	6	2	5	3	4	5	4	6	4	4	2
1	5	3	4	6	4	6	2	6	3	5	3	5	3	5	3	5	5	3	5	2	6	2	5	4	4	3	2	6	3	5	4	2	5	3	5	2	5	2	5	2	5	2	5	5	3	5	3	5	5
2	2	2	2	4	2	7	1	7	6	3	6	6	6	6	3	6	6	6	6	6	5	5	6	5	5	5	6	6	5	6	6	5	6	5	5	6	5	5	6	5	6	6	6	6	6	6	6	6	6
2	1	4	1	2	6	6	5	2	5	3	6	5	2	5	2	5	4	3	5	4	5	5	4	4	4	4	5	4	4	4	3	5	2	5	2	3	4	2	5	3	5	3	4	3	5	2	3	2	5
1	2	3	2	4	2	7	7	4	7	3	6	4	5	6	5	6	6	6	6	4	6	6	6	6	6	6	6	6	6	6	7	3	5	6	4	5	3	5	3	5	5	3	5	5	4	6	3	6	2
2	4	3	4	8	3	7	7	6	4	7	6	6	6	6	7	6	5	6	3	4	3	3	6	3	5	7	1	7	2	3	4	6	3	6	5	3	5	3	6	6	6	6	3	4	4	4	6	2	4
2	3	2	3	6	2	5	5	4	5	5	5	5	5	5	5	4	5	5	4	4	6	5	5	5	5	5	5	5	5	5	5	5	6	6	5	5	5	6	6	5	5	5	5	5	5	5	5	4	4
2	4	5	4	6	2	7	4	7	5	4	7	3	6	3	6	3	5	3	6	3	6	3	5	3	5	3	5	3	5	3	5	3	5	3	5	2	5	3	6	2	6	4	6	3	6	4	6	3	5
2	3	3	2	4	4	6	5	5	5	4	5	5	5	5	5	5	5	5	4	5	6	4	5	5	5	5	5	5	5	5	5	5	5	5	5	5	5	6	5	5	5	5	4	5	5	5	5	4	5
2	3	2	2	2	2	7	3	4	6	3	6	3	6	3	6	4	6	3	6	3	6	3	6	4	6	3	6	3	6	3	5	3	6	4	6	3	6	2	6	6	5	4	3	7	3	5	7	2	6
2	5	2	3	2	2	7	6	6	6	6	6	6	6	6	5	6	6	5	5	6	6	5	6	5	6	5	5	6	6	5	5	6	5	5	6	6	6	5	5	5	5	6	6	5	5	6	6	4	5
2	3	3	2	2	2	6	6	6	6	6	6	6	6	6	6	6	6	6	6	6	6	6	6	6	6	6	6	6	6	6	5	5	5	5	5	5	5	5	5	5	5	5	5	5	5	5	5	3	5
1	3	1	1	2	3	3	4	6	4	3	5	5	3	2	6	6	3	3	7	5	4	3	5	5	3	5	7	5	4	4	3	4	4	4	4	4	4	6	2	6	4	4	5	5	5	5	5	5	5
1	3	2	1	2	2	4	4	4	4	4	4	5	5	5	5	5	4	4	4	4	4	3	4	4	3	3	3	3	5	4	4	5	5	5	5	5	5	5	5	5	5	5	5	6	5	5	5	5	5
1	3	2	1	4	4	5	5	5	5	5	5	5	5	5	5	5	5	5	4	5	4	4	6	4	4	4	4	4	4	4	5	5	5	5	5	4	4	4	5	4	5	5	5	5	5	5	5	5	5
2	3	2	4	2	2	4	4	4	4	4	4	4	4	4	4	4	4	4	4	4	4	4	4	4	4	4	4	4	4	4	4	5	6	6	6	4	4	4	4	4	4	4	4	4	4	4	4	4	4
1	3	1	1	1	1	5	5	5	5	7	7	7	7	7	7	7	7	7	7	7	6	6	6	6	6	6	6	6	6	6	6	6	6	6	6	6	6	6	6	6	6	6	6	6	6	6	6	6	6
1	4	2	3	3	3	4	5	2	5	5	2	5	5	5	2	2	5	5	3	5	5	2	4	4	5	3	5	5	2	5	5	2	6	5	6	2	5	5	2	6	5	2	6	3	5	3	5	5	2
1	3	2	4	2	2	6	2	6	6	5	2	5	6	6	5	1	5	5	6	2	5	5	3	4	4	4	3	4	2	5	3	6	1	5	5	2	6	2	5	2	5	5	2	6	3	5	3	5	4
1	3	1	1	1	1	2	2	5	4	4	4	4	4	4	4	4	4	4	4	4	5	4	4	4	5	4	4	4	5	5	4	4	4	4	4	4	4	4	5	5	5	4	4	4	4	6	5	4	3
2	4	5	6	1	4	2	2	5	4	2	6	2	4	2	6	4	3	2	6	5	2	6	5	2	6	5	2	6	4	2	5	3	5	5	2	6	2	5	3	6	6	2	6	2	2	5	2	2	6
2	3	4	5	9	4	6	5	2	5	2	5	3	6	2	1	6	3	6	4	3	4	6	3	3	6	3	4	4	4	3	5	4	5	6	4	3	3	5	6	4	4	2	3	7	3	5	5	3	1
2	3	2	1	9	1	6	4	6	5	5	4	5	4	4	5	4	5	5	6	5	6	5	5	4	6	4	6	4	5	5	4	6	4	5	4	5	5	4	6	4	5	4	5	5	5	6	6	6	6
2	3	4	5	3	1	4	6	6	6	4	6	5	5	6	7	7	5	6	6	6	5	6	5	5	5	6	7	7	7	7	5	4	5	6	5	5	6	5	4	3	4	4	5	3	5	5	4	4	6
2	3	2	1	9	1	6	6	5	6	5	5	4	5	4	5	5	5	6	6	5	6	5	6	5	5	6	6	6	6	5	7	6	7	7	5	5	5	5	6	5	6	5	6	5	6	4	5	5	5
1	3	3	4	4	2	6	5	4	6	6	4	6	6	5	6	5	6	5	6	5	6	6	5	6	5	6	5	6	5	6	7	5	6	6	7	6	5	6	6	5	6	7	6	6	7	6	6	6	6
2	3	3	4	2	1	5	6	6	5	3	6	7	7	4	4	6	7	6	4	4	6	6	6	5	5	5	6	6	5	5	4	5	6	5	4	6	5	5	4	6	6	4	6	6	5	7	7	4	5
1	3	2	2	8	4	1	3	6	3	7	6	2	5	6	2	2	6	5	2	5	5	2	7	6	2	4	5	2	6	4	1	7	3	6	2	5	2	6	3	6	7	2	6	4	7	6	3	2	4
2	3	2	1	9	1	6	6	7	5	6	4	5	5	4	5	4	5	6	5	6	5	5	5	5	6	6	6	5	6	5	5	5	5	6	5	6	5	5	5	6	6	5	5	6	6	5	6	7	7
2	3	4	4	5	4	6	6	5	5	6	5	4	6	5	6	5	6	5	7	6	6	5	6	5	6	6	5	6	5	6	5	6	5	6	6	6	5	6	5	6	5	7	6	5	6	5	6	5	6
2	3	4	5	9	1	6	6	5	7	7	4	6	6	4	6	6	4	6	5	5	6	4	6	5	6	6	5	6	5	6	5	4	5	5	6	6	4	6	5	6	5	5	7	6	5	5	4	4	6
2	3	3	3	4	4	4	5	5	5	5	4	4	4	6	6	6	2	2	5	3	4	5	3	5	6	5	5	5	5	3	4	3	4	5	7	6	4	3	3	3	4	4	6	5	5	6	3	6	5
1	4	4	4	9	6	4	4	4	4	4	4	4	4	4	4	4	4	4	4	4	4	4	3	3	3	3	3	3	3	3	3	3	3	3	3	3	3	3	3	3	3	3	3	3	3	3	3	3	4
2	3	2	2	5	1	7	7	7	7	7	7	7	7	7	7	6	6	6	6	6	5	4	5	4	6	4	4	4	4	4	2	5	4	4	4	4	4	4	7	7	7	7	7	7	7	7	7	7	7
2	4	1	4	9	6	4	4	4	4	4	4	4	4	4	4	4	4	4	4	4	4	5	4	5	5	4	5	4	4	4	4	4	4	4	4	4	4	4	4	4	4	4	4	4	4	4	4	4	4
2	4	3	3	3	3	5	6	6	6	6	4	4	4	4	5	6	5	6	6	6	6	5	6	6	6	4	5	4	4	3	6	6	6	6	6	6	6	7	6	6	5	6	6	6	6	6	5	6	6
1	3	1	5	2	3	2	4	3	1	3	1	4	4	7	3	7	4	1	2	4	2	3	2	3	5	6	5	3	4	2	6	6	1	3	7	4	5	3	6	3	2	4	3	6	4	6	1	3	4
2	4	3	3	3	1	4	4	4	4	4	4	4	4	4	4	4	4	4	4	4	4	5	5	5	4	4	4	4	4	4	5	5	6	6	6	4	4	4	4	4	4	4	4	4	4	4	4	4	5
2	5	5	1	1	1	7	7	7	7	7	7	7	7	7	7	7	7	7	7	7	7	7	7	7	7	7	7	7	7	7	6	6	7	7	7	7	7	7	7	7	7	6	7	7	7	7	7	7	7
2	4	1	1	1	1	2	3	3	4	4	4	4	4	4	2	3	3	3	3	3	3	4	3	3	3	3	3	3	4	3	3	4	4	3	4	5	5	4	4	4	4	4	5	4	5	4	4	4	3
2	4	1	1	1	1	2	3	3	4	4	4	4	4	4	5	5	5	5	5	4	4	5	5	5	5	5	4	5	5	4	5	5	5	5	5	5	5	5	5	5	5	5	5	5	5	5	5	5	5
2	4	3	3	9	1	5	4	4	3	3	7	7	7	6	5	7	7	7	6	2	1	3	7	6	1	4	6	2	4	5	6	5	4	7	7	7	6	5	5	7	6	5	5	6	5	7	7	7	7
2	3	3	3	5	4	6	5	6	6	5	6	6	5	6	4	6	5	7	6	5	5	6	5	5	7	6	4	6	4	6	4	6	4	6	6	4	6	6	4	6	6	5	6	4	6	5	6	6	5
2	4	3	2	1	2	6	5	4	7	5	6	3	6	4	6	5	4	6	4	7	5	6	7	5	6	5	5	6	6	4	6	5	6	5	6	6	5	6	6	5	6	5	7	5	6	6	6	7	6
1	3	2	3	6	4	4	2	5	2	7	5	5	4	2	6	7	2	5	2	1	6	7	5	3	1	6	2	5	6	2	7	4	2	6	1	6	2	7	2	5	1	7	3	5	3	1	7	6	2
2	3	1	1	6	1	3	6	4	1	3	5	7	2	6	3	6	2	5	3	6	3	5	2	5	4	2	6	2	6	5	3	5	4	3	5	4	4	7	2	7	4	7	3	7	3	2	6	3	6
2	4	3	2	9	1	7	6	7	7	5	5	4	3	5	6	7	7	5	7	6	4	3	5	4	7	4	4	4	5	4	5	5	7	7	7	5	6	7	6	4	4	3	4	5	4	4	5	6	5
2	3	3	2	9	1	7	7	6	7	4	6	3	3	4	4	7	7	6	6	7	4	4	4	7	7	4	5	4	4	4	3	4	4	4	4	7	7	7	7	3	4	4	4	4	3	4	4	4	5
2	4	4	2	3	1	4	4	4	4	3	3	4	2	2	5	3	3	3	2	5	3	3	3	3	3	2	2	3	2	3	3	3	6	7	7	6	5	3	5	6	3	3	4	4	4	4	4	4	3
2	3	2	4	3	5	6	5	6	7	6	7	7	5	6	5	6	7	7	6	5	5	4	6	5	4	5	7	7	6	5	6	5	4	5	6	7	6	5	6	7	5	5	7	7	5	5	7	7	4
1	4	5	6	1	6	6	5	4	5	5	5	5	5	5	5	5	5	5	5	6	4	4	4	5	4	5	3	3	3	3	3	3	6	5	5	3	5	5	3	5	3	3	6	3	5	3	5	5	3
1	4	3	2	9	1	4	5	3	3	5	3	5	3	6	2	7	2	5	3	6	3	5	3	6	3	6	6	3	5	4	3	4	5	3	6	3	6	5	3	5	4	5	5	4	6	3	7	5	3
1	4	1	2	7	3	6	7	5	6	5	7	6	5	6	7	5	4	4	4	5	7	6	4	6	5	7	5	6	5	6	5	7	5	6	5	6	6	6	5	4	5	7	5	4	6	5	7	5	6
1	4	2	2	9	2	4	5	3	6	2	6	3	5	2	6	7	1	7	4	6	2	6	2	3	5	4	5	6	6	2	3	5	4	2	6	2	6	2	4	7	2	6	5	2	1	2	2	5	2
2	3	2	4	8	3	6	5	4	5	5	7	5	4	5	6	7	6	5	4	6	5	7	4	6	6	7	5	6	6	7	5	6	7	6	5	7	6	7	6	6	5	6	7	5	7	7	6	6	7
1	4	3	4	7	5	4	7	3	1	2	4	2	6	2	5	2	6	2	6	2	6	2	6	3	4	5	2	6	2	5	2	6	2	7	2	6	2	6	3	6	4	6	2	6	3	7	2	7	3
1	3	3	6	3	3	6	6	6	5	6	7	5	6	6	6	5	6	5	6	6	5	6	6	6	5	5	6	5	5	6	5	5	5	4	5	5	6	6	6	5	6	5	6	6	6	5	5	6	6
1	3	3	4	4	4	7	6	4	6	6	4	5	5	5	6	4	6	7	5	6	6	5	5	6	6	6	5	4	6	4	7	7	7	4	6	6	7	5	7	6	5	6	5	6	5	6	7	5	6
2	4	3	1	9	1	4	4	4	4	4	4	4	4	4	4	4	4	4	4	4	4	4	4	4	4	4	4	4	4	4	6	6	6	7	7	4	4	4	4	4	4	4	4	4	4	4	4	4	4
1	4	3	2	3	6	5	5	3	5	3	2	3	5	3	2	5	2	3	5	2	2	5	3	3	3	3	4	4	4	2	2	4	2	2	3	2	2	4	2	4	2	4	2	4	2	4	2	4	6
2	4	2	4	1	1	6	6	7	7	6	4	5	6	5	5	6	5	6	6	7	5	5	6	6	5	6	6	5	7	6	5	6	6	6	5	7	6	6	6	6	6	6	7	5	7	6	7	6	7
1	4	2	3	9	1	5	5	6	7	4	3	2	4	3	4	4	4	5	5	4	3	3	2	3	4	5	4	4	5	5	5	6	6	6	7	5	6	6	6	5	5	5	4	5	4	5	5	4	4
2	4	3	4	6	4	7	3	3	5	2	2	5	2	2	5	2	5	2	5	5	2	5	2	7	4	2	5	4	3	1	2	4	4	5	5	3	2	5	5	5	2	5	5	5	5	2	6	5	5
2	3	1	1	6	1	1	3	5	7	2	4	6	7	1	3	5	7	2	4	6	6	3	5	7	2	4	6	4	2	6	1	7	3	2	6	2	6	4	1	5	2	5	2	5	2	3	6	1	3
1	3	4	6	9	5	6	6	6	5	5	1	1	1	1	1	6	6	6	7	6	2	2	2	6	7	5	3	3	3	5	6	6	6	6	7	7	7	7	7	7	6	6	6	6	6	5	6	6	6
2	4	2	2	5	1	7	7	7	7	7	7	7	7	7	7	7	7	7	7	7	7	7	7	7	4	4	4	4	4	4	7	1	7	7	1	4	4	4	4	4	4	4	4	4	4	4	4	4	4
1	4	2	3	9	1	5	6	7	7	7	7	7	7	7	7	7	7	7	7	7	4	7	4	4	4	4	6	5	4	4	4	4	5	4	5	5	5	5	5	5	5	5	5	5	5	5	5	5	5
1	4	4	3	1	1	7	4	7	7	7	7	5	6	7	7	1	1	1	5	1	1	6	3	1	4	7	1	7	1	7	3	5	3	5	3	6	5	2	2	2	4	4	4	4	4	2	6	4	5
1	3	4	6	9	6	6	6	5	6	6	4	4	4	4	5	5	5	6	7	5	6	5	7	7	6	5	4	4	4	4	6	7	7	6	6	6	6	7	7	6	6	7	5	4	5	5	6	6	5
1	4	4	4	9	1	7	7	6	6	7	6	7	7	7	7	7	6	6	6	6	6	7	6	6	6	6	6	7	6	6	6	6	6	6	6	6	6	6	7	7	6	6	6	6	6	6	6	6	6
2	3	3	3	7	1	7	7	7	7	6	5	3	3	3	4	4	4	4	5	4	6	3	3	5	5	4	4	4	4	4	6	4	5	3	5	5	5	4	5	4	4	3	5	3	3	4	5	4	4
1	4	3	2	5	1	6	5	7	4	6	7	5	4	6	7	4	5	6	7	4	3	5	6	7	3	4	6	7	4	6	3	5	6	5	6	4	6	4	6	4	7	6	4	6	7	5	6	4	7
1	3	4	5	1	1	7	6	6	6	6	4	4	4	3	3	5	5	6	6	5	3	4	3	6	5	6	5	5	5	6	6	6	5	6	6	5	5	7	6	6	5	5	6	5	4	4	6	6	5
2	3	3	4	2	2	7	7	7	7	7	7	7	7	7	7	7	7	7	7	7	7	7	7	7	7	7	7	7	7	7	6	6	6	7	7	7	7	7	7	7	7	7	7	7	7	7	7	7	7
2	3	3	1	9	1	4	4	4	4	4	4	4	4	6	5	3	5	4	4	4	4	4	4	4	4	4	4	4	4	4	5	5	5	6	5	4	4	4	4	4	4	4	4	4	4	4	4	4	4
2	3	4	5	2	2	7	4	7	7	5	4	4	4	4	4	7	7	7	5	5	5	4	4	5	4	5	4	4	5	5	4	5	5	5	5	5	5	5	5	5	5	5	5	5	5	5	5	5	5
2	3	3	5	2	3	7	6	6	7	7	4	4	4	4	4	4	4	4	4	4	4	4	4	4	5	6	4	4	4	4	5	5	5	5	5	6	6	6	6	6	5	5	5	4	4	4	5	5	5
1	4	3	5	9	6	4	6	6	6	6	6	6	4	4	5	6	5	5	5	6	6	4	6	6	6	5	3	6	4	4	6	4	6	6	6	6	6	6	6	5	6	6	6	5	4	4	4	6	6
2	4	2	3	9	1	6	6	6	6	6	6	6	6	6	6	4	5	4	6	4	4	6	4	5	5	7	5	5	5	5	6	5	5	6	5	5	6	5	6	5	6	3	4	4	3	3	3	4	3
2	3	2	4	8	3	7	6	6	5	7	6	6	6	6	6	6	6	6	7	6	3	4	3	6	7	7	5	7	4	6	7	6	7	6	7	6	7	6	6	6	6	6	6	5	5	7	7	7	7
2	3	2	1	7	1	1	4	2	6	1	7	2	6	5	7	4	6	1	4	2	5	7	6	4	2	6	2	6	3	6	2	6	2	5	3	5	3	4	2	6	2	5	3	5	2	2	6	3	6
2	3	2	2	8	3	6	4	6	3	7	1	6	4	2	6	4	3	6	7	3	7	7	2	6	5	3	6	4	1	7	7	6	3	5	6	1	6	3	6	4	6	4	3	7	6	4	6	2	6
2	4	3	5	8	3	5	6	4	5	5	4	5	4	4	5	3	3	4	3	2	3	3	2	4	3	6	3	5	3	5	4	4	3	5	5	3	3	4	3	2	5	5	6	5	5	3	6	3	4
1	3	2	2	6	1	6	4	5	7	4	2	1	3	1	5	4	5	2	4	3	2	4	6	5	4	2	4	5	2	6	2	6	3	7	3	6	3	6	3	6	2	5	7	4	5	3	7	4	2
2	4	3	2	3	2	5	6	5	7	5	3	3	2	2	3	5	6	6	6	6	5	5	6	7	7	4	4	4	5	4	5	3	7	7	7	6	6	7	6	7	7	7	7	7	7	7	7	7	7
1	3	3	3	8	4	5	5	7	6	5	5	5	3	4	4	5	5	6	6	5	2	2	2	5	5	6	3	5	3	5	5	5	5	5	5	7	6	6	6	6	5	5	5	5	5	5	6	5	5
2	3	2	6	9	1	6	7	7	7	6	6	7	5	5	6	6	6	6	7	7	5	5	5	6	6	5	6	5	6	5	6	6	6	6	6	6	6	7	6	6	6	6	6	6	6	6	6	6	6
1	3	4	3	9	1	7	7	7	7	7	7	7	7	7	7	6	7	7	7	7	4	5	6	6	7	5	5	3	5	3	5	5	5	6	7	7	6	7	6	7	7	6	7	5	7	6	5	7	4
2	4	3	2	9	1	7	7	7	7	7	7	7	7	7	7	7	7	7	7	7	4	4	4	5	7	7	5	4	4	4	7	7	7	7	7	4	6	6	7	4	5	7	7	7	7	7	7	7	7
1	3	3	6	9	5	6	5	5	7	7	5	5	4	5	5	4	5	4	4	5	5	4	4	4	4	4	4	4	4	4	2	6	5	6	6	5	5	5	5	6	6	7	6	7	7	5	5	5	5
2	3	2	6	9	1	7	6	6	7	6	6	7	5	5	5	6	6	6	6	5	5	5	5	5	6	6	5	5	5	5	6	6	5	6	6	6	6	5	6	6	6	5	5	5	5	5	5	5	5
1	4	1	3	9	1	4	4	7	7	7	7	7	7	7	7	2	2	1	2	2	7	1	1	5	7	7	5	5	5	4	4	4	2	7	1	4	3	1	1	1	7	7	4	7	4	7	7	7	7
1	4	4	5	9	6	7	6	7	6	6	6	7	5	5	5	6	4	6	5	6	5	6	5	6	5	5	5	1	5	4	3	5	5	6	5	5	6	5	6	6	6	5	5	5	6	6	6	4	5
2	3	1	2	9	6	5	6	6	6	7	5	5	3	4	3	4	5	3	5	3	4	5	5	5	5	5	5	5	5	3	3	3	5	6	7	5	6	5	5	6	7	2	5	5	2	6	7	6	6
1	3	3	3	9	2	7	7	7	7	7	5	5	5	5	5	5	5	5	5	5	4	4	4	4	4	7	2	7	1	3	3	3	4	2	4	4	4	4	4	4	6	4	3	3	5	4	6	4	4
2	4	3	2	9	3	7	7	7	7	7	7	7	4	7	4	5	4	6	7	5	4	2	4	3	7	4	4	4	4	4	5	5	5	6	6	6	5	5	5	6	4	5	4	5	5	5	5	5	5
1	4	3	6	9	2	5	6	7	7	7	5	4	1	6	4	1	1	1	1	1	5	4	1	1	1	7	1	7	1	7	7	7	7	4	7	7	7	7	7	4	7	4	3	3	5	3	5	5	5
1	3	3	6	9	4	7	7	7	7	7	4	7	4	4	5	3	2	4	6	2	2	3	4	4	4	6	2	6	2	6	6	4	5	5	6	4	4	4	4	2	3	2	2	3	2	4	4	4	4
1	4	2	3	9	1	7	7	7	7	7	7	7	5	7	7	5	5	5	5	4	4	4	4	5	6	4	4	4	4	4	5	5	5	6	5	5	5	5	6	5	5	5	4	4	4	4	5	5	6
2	4	3	3	9	1	7	6	6	7	6	6	6	6	6	6	2	2	2	2	2	4	4	4	4	4	6	4	4	4	6	4	4	4	6	6	4	4	4	4	4	6	6	5	6	6	4	4	4	4
1	4	1	6	9	1	7	7	7	7	7	7	7	7	7	7	7	7	7	7	7	7	7	7	7	7	7	7	6	6	7	5	6	6	6	5	7	7	7	7	7	6	5	7	7	5	7	7	7	7
2	4	3	4	9	1	7	7	7	7	7	4	4	4	5	6	4	4	4	4	4	3	4	3	4	4	7	3	3	3	6	5	5	5	5	5	5	6	6	6	4	6	5	5	5	6	5	6	5	5
1	3	3	6	8	4	7	5	7	7	7	6	7	3	6	7	4	4	4	4	4	4	4	4	3	7	3	5	3	6	3	5	4	6	6	5	6	6	6	6	5	5	6	4	5	5	5	6	6	6
2	3	2	2	9	1	4	4	5	7	6	3	4	1	2	2	4	4	3	6	3	2	1	1	1	2	4	4	4	4	4	5	5	5	5	5	5	5	5	5	5	5	4	3	4	4	4	4	4	4
2	4	3	4	9	2	7	7	7	7	7	7	7	4	4	4	7	7	7	7	7	7	7	7	7	7	7	7	7	7	7	3	3	2	5	5	7	7	6	7	7	7	4	4	7	5	7	6	7	7
2	2	2	2	9	1	7	7	7	7	7	3	3	3	3	3	7	7	7	7	7	6	7	6	7	7	6	6	6	5	5	7	7	7	7	7	5	5	7	7	7	7	5	4	5	4	7	7	6	7
2	1	3	2	9	1	7	7	7	6	5	4	3	2	2	4	4	4	5	5	5	4	4	4	4	4	4	4	4	4	4	4	4	4	6	6	6	6	6	6	6	6	6	6	6	6	6	6	4	6
2	1	3	2	9	1	7	7	7	7	7	7	4	4	3	3	1	1	1	1	1	6	6	6	1	4	7	3	3	3	3	5	5	5	5	4	4	4	4	4	4	4	4	4	4	4	4	4	4	4
2	2	3	2	9	1	6	6	6	6	6	6	6	6	6	6	4	4	6	6	6	6	6	6	6	6	6	6	6	6	6	6	6	6	6	6	6	6	6	6	6	6	6	6	6	6	6	6	6	6
2	2	3	3	9	1	5	5	6	7	5	5	5	3	3	3	5	5	5	5	5	3	3	3	3	5	4	4	4	4	4	5	5	5	5	5	5	5	5	5	5	4	4	4	4	4	4	4	5	5
2	3	3	2	9	1	7	7	7	7	7	4	4	4	4	4	4	4	7	7	7	7	7	4	7	7	4	7	4	4	4	7	7	7	7	7	6	7	7	7	7	7	4	4	4	4	4	7	6	7
2	3	2	2	9	1	7	7	7	7	7	7	7	7	7	7	7	7	7	7	7	7	7	7	7	7	7	1	7	6	7	6	7	6	7	6	7	6	7	7	7	6	7	7	7	6	7	7	7	7
2	2	3	2	9	1	7	7	7	7	7	7	7	4	6	4	6	6	6	6	6	4	4	3	5	7	6	4	4	5	6	7	7	7	7	7	7	7	6	7	7	7	7	5	7	7	7	6	7	7
2	2	3	2	9	1	4	5	7	6	4	4	4	4	4	5	4	5	5	6	5	3	2	2	3	4	6	2	5	4	4	4	4	5	5	5	5	4	5	4	4	4	4	5	5	4	4	5	4	4
1	3	3	5	9	1	5	5	6	7	7	6	6	6	6	7	7	7	7	7	7	7	7	7	7	6	6	7	7	7	7	7	6	6	6	6	6	6	6	6	6	6	6	6	6	6	6	6	6	6
1	3	2	1	9	1	6	7	7	7	7	4	4	4	4	3	3	2	2	2	2	4	3	3	4	5	6	3	3	3	2	3	4	3	3	3	4	3	3	2	4	4	4	3	5	5	4	2	2	2
2	3	3	4	8	3	3	5	6	7	6	5	5	5	2	2	2	2	2	6	2	3	2	2	2	3	6	3	3	3	5	5	5	5	5	5	5	5	5	5	5	5	5	5	5	5	5	5	5	5
2	3	2	4	9	3	7	7	7	7	6	5	5	4	4	4	5	5	5	5	5	5	5	5	5	6	6	3	5	3	5	5	4	4	6	5	5	5	5	5	5	5	5	5	5	5	5	5	5	5
2	3	2	4	9	3	7	7	7	7	7	4	4	4	4	4	5	5	5	5	5	5	5	5	5	5	6	3	5	3	5	5	5	5	5	5	5	5	5	5	5	5	5	5	5	5	4	5	5	5
2	3	1	2	9	1	7	6	7	7	6	6	5	4	7	6	4	4	4	5	5	4	4	3	2	4	4	4	4	4	4	3	4	4	4	3	5	4	4	4	4	4	3	3	4	4	4	4	4	4
2	3	3	6	5	6	7	7	7	7	7	4	4	2	2	2	6	6	6	6	6	7	7	4	6	7	4	6	4	6	4	6	6	6	7	7	6	6	5	5	7	5	6	5	5	4	5	5	5	5
2	3	2	3	9	1	7	7	7	7	7	7	7	7	7	7	7	7	7	7	1	4	4	4	4	5	5	5	6	5	5	5	6	5	7	7	7	7	7	7	7	5	4	5	6	6	6	6	6	6
1	3	3	2	9	1	7	7	7	7	7	4	4	4	4	4	2	2	2	2	2	2	2	2	2	4	6	4	4	4	4	5	4	6	6	5	4	6	4	4	4	6	6	5	6	5	4	6	4	4
2	3	2	3	3	1	4	4	6	6	5	2	2	2	2	2	4	5	4	4	4	4	4	3	4	4	5	4	4	4	4	4	4	3	5	3	3	3	3	3	4	5	4	5	5	4	3	3	4	5
2	3	1	2	3	1	6	5	4	6	4	5	3	5	3	5	3	6	3	5	3	2	2	2	2	4	5	5	4	3	6	5	2	3	3	3	3	3	4	3	3	6	6	6	4	4	4	3	3	3
1	2	2	5	9	1	7	4	7	7	4	4	4	1	1	1	1	1	1	4	1	7	6	7	1	4	4	4	4	4	4	4	4	4	4	7	4	4	4	4	4	6	7	7	7	6	4	4	4	4
2	4	4	5	7	2	2	4	5	3	6	3	5	4	4	5	2	6	4	4	2	4	5	3	5	4	6	4	2	4	6	3	6	4	3	3	5	5	4	5	4	6	4	3	6	3	4	2	2	5
1	2	4	6	1	5	6	6	6	6	7	7	6	7	7	7	7	6	6	6	6	7	7	6	7	6	7	7	6	7	6	6	5	7	5	6	7	7	6	6	6	6	7	6	7	6	7	6	7	7
1	3	3	2	4	4	6	7	5	7	6	6	5	6	5	7	6	6	6	6	6	6	6	6	7	5	5	7	7	6	5	7	5	6	5	6	5	7	7	7	7	6	6	6	7	6	7	6	6	7
2	2	3	4	7	3	7	1	5	2	6	2	6	1	6	2	2	6	1	6	2	5	6	2	1	6	2	2	6	2	6	2	5	2	2	6	6	2	2	5	2	6	6	7	6	5	2	2	2	6
2	2	3	3	5	3	6	2	5	6	3	5	6	2	6	5	5	5	2	4	6	5	6	2	6	1	5	6	1	6	3	6	2	6	2	5	7	2	6	7	2	5	5	6	6	2	3	7	1	5
1	2	3	3	5	1	5	6	3	6	3	6	3	5	4	6	7	2	3	4	5	2	6	1	7	2	4	2	6	3	5	3	5	4	2	7	3	6	6	5	2	3	4	5	2	7	1	5	3	6
1	3	3	4	8	4	2	6	2	7	6	6	2	2	5	2	7	6	1	6	2	6	2	5	2	5	4	1	6	6	1	1	6	2	2	5	3	7	2	6	1	6	2	2	7	2	2	7	2	3
1	2	3	3	5	1	3	6	3	6	3	7	3	6	4	5	5	7	3	4	5	3	7	2	4	5	3	6	4	5	3	4	6	2	1	7	3	1	5	1	5	2	5	4	3	6	2	7	1	3
2	2	3	3	4	6	2	6	6	2	7	2	2	6	1	6	6	2	5	2	6	5	7	2	1	7	2	6	1	6	2	2	5	2	2	7	2	6	1	7	2	2	6	3	5	1	7	3	5	1
1	2	3	2	3	2	5	6	7	5	6	4	5	3	4	5	2	4	6	2	1	4	6	3	4	6	4	7	6	4	5	3	6	2	1	7	2	5	3	5	4	6	3	5	4	2	2	6	2	1
1	1	3	2	9	5	5	6	7	4	5	6	7	4	5	6	7	4	5	6	7	4	5	6	7	4	5	6	7	4	5	6	7	4	5	6	7	4	5	6	7	4	5	6	7	4	5	6	7	4
1	2	3	3	3	3	2	6	3	6	5	1	3	6	3	2	6	5	4	3	6	7	2	4	5	3	6	3	5	3	7	2	1	6	2	5	3	4	6	2	7	6	5	4	3	2	5	1	7	6
1	2	2	2	7	2	1	6	3	5	3	3	5	3	5	3	5	1	6	2	5	2	6	2	5	2	5	3	5	4	3	3	6	2	6	1	6	6	7	2	6	2	5	3	5	3	5	3	6	3
1	2	3	2	8	3	2	5	2	6	2	5	3	5	2	6	1	5	3	2	5	4	5	3	5	7	1	7	3	6	6	1	2	7	2	5	3	5	3	7	5	2	5	2	5	2	5	3	5	1
2	2	2	1	7	2	3	4	5	5	5	4	4	6	3	4	6	3	5	3	5	5	3	5	5	5	5	4	5	3	5	5	6	4	6	6	4	5	5	6	5	6	6	6	4	6	3	6	5	5
1	2	1	1	9	1	1	6	3	6	2	6	3	5	2	5	2	5	2	5	3	5	3	6	2	6	5	3	5	5	3	7	1	1	6	6	2	5	2	5	5	3	5	2	4	2	7	1	4	2
2	1	4	4	9	2	7	6	6	6	6	7	7	6	7	7	7	6	7	7	7	7	7	7	6	7	7	6	6	6	7	7	7	6	7	6	7	6	6	6	7	5	5	4	5	4	7	6	7	6
1	4	3	5	3	2	4	5	4	3	5	3	5	3	5	3	5	5	4	5	3	6	4	5	5	4	3	5	4	5	3	6	5	4	4	4	6	5	5	6	5	5	5	6	3	5	6	6	6	6
2	2	1	2	8	4	1	6	2	5	4	2	5	2	6	4	2	6	3	5	6	2	7	2	3	6	2	5	3	5	3	5	3	6	3	5	3	5	6	2	7	7	7	7	7	7	3	5	6	2
2	3	3	3	6	6	6	1	6	7	1	5	7	1	6	7	2	2	6	2	1	7	6	1	5	5	1	5	5	1	7	2	3	3	3	3	1	5	2	1	7	6	5	5	4	5	7	5	5	1
1	2	2	4	6	6	1	7	2	1	6	6	1	7	2	1	6	3	6	2	6	4	5	4	5	3	5	2	5	1	7	1	7	2	1	6	2	7	1	7	3	5	6	3	5	6	2	1	7	2
2	5	4	6	2	6	5	5	4	6	5	5	4	4	6	6	6	4	6	4	6	6	4	3	4	3	5	3	5	5	6	4	6	4	5	3	6	3	6	3	6	4	6	3	6	5	6	5	6	5
2	3	3	4	6	4	1	6	2	1	7	2	2	6	5	1	6	5	2	4	1	6	5	2	5	1	6	5	2	4	1	6	5	3	4	1	6	2	7	5	2	6	3	5	3	4	6	6	6	2
1	1	1	1	7	5	5	5	5	5	3	4	5	5	4	3	4	3	5	4	4	5	3	4	5	4	4	4	3	6	5	5	4	6	4	4	4	5	4	5	6	6	5	5	4	5	5	5	5	5
2	2	2	1	5	5	5	2	6	3	6	6	2	5	3	6	6	3	5	5	2	6	5	3	7	2	7	5	6	3	6	6	2	5	5	6	2	5	3	6	5	3	6	6	6	2	6	4	3	6
1	3	1	2	2	1	7	7	7	7	7	7	7	7	7	7	4	5	5	5	5	5	4	4	4	7	7	5	5	5	5	4	4	4	4	7	7	7	7	7	7	5	5	5	4	4	5	5	5	5
1	4	3	3	9	4	5	5	4	6	3	6	6	3	6	6	3	5	2	7	4	1	3	2	2	1	4	2	5	3	6	3	6	6	5	6	5	6	2	6	3	6	3	6	4	6	3	5	5	7
2	3	2	6	2	3	5	6	6	7	4	3	5	5	4	4	5	6	6	5	6	3	4	2	4	5	6	3	3	5	3	6	6	7	6	6	7	7	7	6	6	6	5	5	6	6	6	7	7	7
2	1	1	1	1	5	5	2	5	6	1	6	4	2	6	3	6	6	3	6	4	5	2	7	3	5	6	5	5	6	2	7	2	4	3	5	4	6	5	4	6	2	6	6	4	7	7	1	1	1
1	4	1	2	4	2	4	3	4	3	5	5	4	4	4	3	6	5	5	4	5	6	6	5	4	6	4	6	5	6	4	5	5	6	4	5	4	6	4	7	3	3	4	4	4	5	6	6	5	5
1	3	2	2	8	6	7	4	6	3	5	1	5	2	5	6	1	2	5	5	3	6	1	6	5	2	6	5	6	2	6	2	5	5	6	2	5	5	5	6	1	6	2	4	3	6	3	5	3	6
2	4	1	2	9	3	3	4	3	5	3	6	3	5	3	6	4	4	6	4	4	6	5	4	3	6	2	4	3	5	3	5	3	5	3	5	3	6	3	5	3	3	3	6	4	3	6	6	6	6
1	5	1	1	9	1	4	3	3	5	4	3	3	4	4	3	4	4	3	4	4	3	4	4	3	4	4	3	4	4	4	4	5	5	5	5	4	4	4	3	4	4	3	4	3	4	3	4	4	3
2	2	4	4	9	4	7	5	6	6	7	7	6	5	7	7	6	6	7	6	7	5	6	4	7	5	5	6	6	5	7	7	5	6	6	7	6	7	6	7	6	7	6	4	5	5	6	6	6	6
2	4	4	5	6	4	6	1	7	7	2	7	2	7	2	7	3	6	2	6	7	6	4	5	1	2	6	7	2	6	7	2	6	5	2	5	7	1	6	7	1	6	6	2	5	6	2	5	6	2
2	4	4	4	6	4	6	1	6	7	1	6	6	2	6	6	2	6	6	6	2	6	1	6	5	5	2	5	5	6	1	6	1	6	6	6	2	6	2	6	1	6	7	2	6	6	2	6	6	1
2	5	2	3	8	2	3	7	7	3	6	2	6	2	2	4	3	3	4	4	3	5	3	5	5	4	3	3	5	3	5	2	3	6	4	5	5	5	4	6	5	4	3	5	6	4	5	5	4	5
2	3	4	4	8	4	6	2	6	7	2	7	2	6	7	2	1	6	7	2	1	7	7	2	1	6	7	2	6	7	1	6	7	1	6	5	6	2	6	7	1	6	7	5	7	5	7	7	1	6
2	4	3	5	7	4	2	2	4	3	3	5	3	5	3	5	3	5	4	5	5	4	4	5	3	3	3	4	4	6	6	4	5	5	7	7	7	5	5	3	3	5	3	5	3	6	5	6	5	4
1	4	1	1	1	1	5	6	6	4	6	4	7	4	5	6	6	4	6	4	6	5	6	5	6	6	6	4	7	6	6	7	7	6	6	6	5	4	7	6	6	6	5	6	5	7	5	6	5	6
1	5	1	1	9	1	3	5	4	3	5	4	3	4	4	4	3	4	4	3	4	4	3	4	5	3	4	4	3	4	4	3	4	3	3	4	4	3	4	3	3	5	4	3	4	4	3	4	4	4
1	4	2	3	1	1	7	6	6	5	6	4	6	4	6	4	6	4	5	5	6	3	6	4	7	5	5	5	6	5	6	5	6	6	6	6	6	6	5	7	6	7	5	5	7	5	6	7	5	6
1	3	4	3	8	2	5	5	5	5	5	7	6	6	6	6	6	6	6	6	6	6	6	6	6	6	6	6	6	6	6	6	6	6	6	6	6	6	6	6	6	6	6	6	6	6	6	6	6	6
1	4	1	2	2	1	7	7	7	6	7	5	7	6	5	5	6	5	6	5	6	5	6	6	5	6	5	6	7	7	5	7	5	7	6	7	7	6	7	7	7	5	5	7	7	6	7	7	6	7
1	4	4	6	4	3	7	6	6	6	6	7	7	7	7	5	6	5	6	6	6	6	6	7	6	6	7	6	6	5	5	7	5	7	6	5	5	6	7	7	5	5	6	6	6	6	6	5	5	5
1	4	3	3	5	1	6	3	6	3	6	2	6	1	4	3	6	2	2	7	3	6	5	6	3	7	2	6	1	7	3	5	1	7	2	5	1	2	7	3	6	3	3	7	2	6	3	4	5	6
1	4	2	4	8	2	7	6	6	6	6	6	6	7	7	7	7	7	7	7	7	7	7	7	7	6	5	5	5	5	6	6	6	6	7	7	6	7	5	5	7	5	7	5	7	5	6	6	6	6
1	3	3	3	3	1	7	5	5	5	6	6	6	7	6	6	6	6	6	6	6	6	7	6	6	6	7	7	6	6	6	6	5	4	6	6	6	6	7	7	7	7	7	7	7	7	7	7	7	4
1	3	3	3	1	3	7	6	6	7	7	7	7	6	6	5	5	6	6	6	6	6	7	7	7	5	5	5	5	5	6	6	6	7	5	5	5	6	6	6	5	6	6	7	7	7	7	5	6	6
2	3	2	2	9	4	6	5	7	6	6	5	6	5	6	5	3	3	4	3	3	3	5	5	4	5	4	5	4	3	4	5	5	6	5	5	6	5	5	6	4	5	5	5	6	5	5	6	5	6
1	4	3	3	8	2	3	3	6	3	5	2	5	4	3	5	2	6	4	5	3	4	5	4	4	4	5	5	5	3	6	4	6	3	4	4	5	2	5	5	5	5	4	5	4	5	5	5	5	3
2	3	3	2	9	5	5	6	5	6	6	6	6	5	5	5	5	3	5	5	5	5	6	5	5	3	5	3	4	4	4	5	5	5	5	3	6	5	5	5	5	3	3	5	5	2	5	5	6	5
1	4	4	4	4	6	7	6	7	6	7	6	7	6	6	7	7	6	6	7	7	6	6	7	5	6	7	7	6	7	6	7	6	6	5	7	6	7	7	5	6	7	6	6	7	6	5	6	7	6
2	3	4	4	3	2	6	3	6	6	3	6	4	6	4	6	3	6	3	6	6	5	3	6	4	6	5	3	5	5	3	6	3	6	3	6	3	6	3	6	3	6	4	6	4	6	3	6	4	6
1	4	4	4	4	4	7	6	7	6	7	6	6	7	6	6	7	7	5	6	6	7	5	6	7	5	6	6	7	5	6	7	7	5	6	7	7	6	7	7	7	6	7	7	6	7	7	6	7	7
1	3	3	2	9	3	5	5	6	5	6	5	6	5	6	5	6	5	6	5	6	3	3	3	3	6	5	4	4	4	4	6	5	5	6	5	3	3	3	3	3	5	5	5	5	4	6	5	5	6
2	4	2	3	2	2	5	2	6	7	3	3	6	6	6	4	6	4	6	3	6	5	6	4	6	4	5	4	6	4	5	4	6	4	5	4	5	3	5	6	2	5	4	5	4	5	4	5	4	5
2	4	3	3	4	1	6	5	4	6	3	6	3	6	3	5	6	3	6	4	6	4	6	5	5	4	5	3	5	4	5	4	5	5	5	3	5	3	5	5	5	4	5	3	6	3	6	4	5	4
2	4	2	3	2	2	6	5	6	6	6	5	6	6	6	6	6	6	5	6	6	5	6	5	6	6	5	6	6	6	6	6	5	6	5	6	6	5	6	5	6	5	6	7	6	5	6	5	6	7
1	4	4	3	6	3	7	6	7	7	5	7	5	7	5	7	5	7	5	7	5	7	5	6	7	6	7	7	5	6	7	7	7	4	4	4	7	5	7	7	6	7	5	7	5	6	7	5	6	7
1	3	2	3	5	3	7	1	6	3	5	7	6	6	2	5	5	2	6	2	7	1	5	5	5	5	3	6	2	5	1	5	5	2	5	5	5	2	5	2	5	5	6	4	6	7	5	1	6	2
1	3	4	2	4	4	6	3	6	5	3	5	2	5	6	6	3	6	3	6	4	6	2	6	6	6	3	6	3	6	3	6	3	6	4	5	3	5	3	6	3	6	5	6	3	6	6	3	5	4
1	3	5	3	2	6	5	6	6	5	6	6	6	6	5	6	7	6	6	5	6	7	6	6	7	6	7	6	7	6	6	7	6	7	6	7	6	6	5	6	7	6	5	6	6	5	6	7	6	6
1	3	4	3	7	4	6	3	6	6	5	5	6	5	4	4	7	4	5	3	2	6	3	5	3	6	3	6	4	5	3	6	4	3	6	3	6	6	3	5	5	5	3	5	4	6	4	7	4	6
1	5	5	5	7	3	6	6	6	1	6	1	6	6	1	5	4	3	5	2	4	1	6	1	5	6	2	5	5	5	5	6	1	5	5	1	5	6	1	7	3	5	5	6	2	5	2	5	5	2
1	4	2	3	6	6	5	6	6	4	6	5	6	6	7	6	6	5	6	5	6	6	5	6	4	6	6	5	6	4	6	4	6	6	5	6	4	6	6	4	6	6	6	5	5	7	5	6	5	6
1	4	4	1	2	4	6	6	5	6	7	6	6	5	6	5	6	7	6	6	6	5	6	5	6	7	6	5	6	7	6	6	7	6	5	6	7	6	6	7	6	6	6	6	6	6	6	6	6	6
2	5	5	3	5	1	7	1	7	2	6	2	5	7	1	5	3	6	7	2	5	1	6	1	7	2	7	1	5	2	5	6	2	7	2	6	1	5	3	5	7	5	6	5	6	2	5	4	5	6
1	3	4	3	2	6	6	3	6	4	5	3	6	3	7	2	5	4	5	4	5	3	5	4	5	5	5	3	5	4	5	4	5	3	5	4	5	3	5	5	5	3	5	3	5	4	5	4	6	4
2	3	3	2	9	4	7	6	7	7	7	6	6	5	6	6	5	6	5	6	5	5	3	6	5	5	5	4	4	3	4	6	6	5	5	5	6	5	6	3	3	6	5	5	3	6	3	5	3	5
1	4	3	2	1	1	6	2	7	3	4	6	4	5	7	3	2	7	4	6	4	5	5	3	7	3	6	4	6	3	6	4	6	5	7	4	3	4	6	4	7	6	4	3	7	6	5	6	7	4
2	3	3	2	3	1	7	6	7	7	4	2	2	1	1	1	5	5	6	6	6	3	3	3	6	7	5	4	4	4	4	6	6	7	7	7	4	6	7	6	7	6	6	6	6	6	7	6	6	6
1	4	3	3	1	1	6	2	6	3	6	2	6	2	6	1	6	6	2	6	3	3	6	2	3	6	3	6	4	3	5	7	3	6	3	6	3	5	3	4	1	2	4	2	6	3	5	3	6	4
1	4	3	2	3	1	3	7	4	6	4	5	4	6	5	7	4	6	4	5	4	7	5	6	3	6	2	1	7	1	5	4	2	4	6	7	2	5	3	6	3	5	3	7	6	5	4	6	4	6
2	4	1	2	9	2	3	3	3	3	3	3	4	3	4	4	4	4	6	5	5	5	5	6	6	6	5	5	4	4	5	4	5	5	5	5	5	4	4	5	5	4	4	5	4	4	5	6	6	6
1	4	2	2	9	4	5	4	5	4	3	6	5	4	3	2	6	5	2	3	4	5	5	5	5	6	5	4	5	3	4	5	3	5	5	3	5	4	5	4	4	3	5	5	4	3	4	5	5	4
1	3	2	2	9	4	5	4	4	4	3	5	5	4	5	4	3	4	5	5	4	3	4	5	4	3	5	3	5	3	5	4	4	4	1	2	5	4	2	5	3	5	5	3	4	4	3	4	4	5
1	5	1	1	9	1	3	5	3	4	3	3	5	3	5	3	5	3	3	5	3	3	5	3	3	4	4	3	5	4	3	5	3	4	4	3	4	4	3	4	5	3	4	4	3	4	4	3	4	4
2	4	1	3	3	3	3	3	5	4	5	5	4	5	5	5	4	5	5	6	6	6	4	3	5	4	5	5	4	4	4	4	3	5	4	4	5	5	5	5	5	5	5	4	4	5	4	5	4	5
1	4	2	2	9	2	4	4	3	3	4	4	3	4	4	4	3	4	4	4	3	5	5	4	6	4	5	7	5	5	4	5	5	4	5	5	6	4	4	4	5	4	5	5	4	4	5	5	5	4
1	4	3	3	7	2	6	3	6	4	5	2	7	1	6	3	5	3	3	6	2	5	4	6	2	4	6	3	4	5	3	7	4	6	4	5	3	6	4	5	3	5	2	6	7	6	4	5	4	6
1	4	3	2	3	1	6	3	6	7	6	3	6	3	6	4	5	6	3	6	7	3	5	2	6	2	6	5	4	7	5	6	7	3	5	6	3	5	4	7	4	6	4	5	5	3	2	7	6	3
1	3	3	4	8	5	7	7	1	7	5	5	5	6	6	6	6	7	7	6	6	6	6	6	6	6	6	6	6	6	6	4	5	5	5	5	7	7	7	7	6	6	6	6	5	5	5	5	5	5
2	4	1	3	5	2	1	3	3	4	3	2	3	4	3	5	3	5	4	4	4	5	4	4	3	3	5	3	5	3	4	4	3	5	3	4	4	3	3	5	5	5	6	5	6	4	4	5	6	4
1	4	3	3	6	1	7	7	7	7	7	7	1	1	1	1	1	1	1	2	3	3	2	4	4	3	5	5	4	3	5	4	5	3	3	5	6	6	6	6	6	6	6	6	6	6	5	5	5	5
2	5	1	1	9	1	3	5	3	3	4	4	3	5	3	3	5	3	3	4	5	3	4	5	3	4	4	3	4	4	3	4	5	6	5	4	3	4	3	5	4	3	5	4	3	5	4	4	4	4
2	4	3	3	9	1	6	2	5	6	2	6	5	2	4	3	5	6	3	5	3	6	2	6	3	5	4	3	6	3	5	4	3	6	3	5	6	3	4	3	6	7	3	7	2	1	7	2	5	4
1	4	2	1	5	1	7	7	6	1	5	2	6	2	5	3	5	3	5	5	2	5	6	2	5	2	5	4	3	5	2	5	6	2	4	3	4	6	2	5	2	5	4	2	5	5	5	3	5	2
2	3	3	1	7	4	5	1	6	6	2	4	7	1	5	3	5	2	5	5	2	5	4	2	5	4	3	5	6	2	5	5	2	6	3	5	4	3	5	2	5	6	2	5	7	3	6	3	5	5
1	4	1	1	7	2	6	2	5	4	3	4	3	5	3	5	3	3	6	2	6	4	3	4	2	5	6	3	5	3	5	4	3	7	2	5	5	2	5	4	3	5	6	3	5	6	3	5	4	5
2	3	2	1	2	2	5	4	4	4	5	4	4	5	4	5	4	4	5	5	4	4	5	4	5	5	5	4	5	4	4	5	4	5	5	4	5	4	5	5	4	5	5	4	5	5	4	5	5	4
2	3	1	1	2	1	5	4	5	4	5	4	5	4	5	4	5	4	5	4	5	5	4	5	4	5	4	5	4	5	4	5	4	5	4	5	4	5	4	5	4	5	4	5	4	5	4	5	4	5
2	4	1	2	9	4	7	7	7	7	7	7	7	1	7	1	7	7	7	7	7	7	1	1	1	1	1	1	1	7	1	6	6	2	6	6	7	7	7	7	7	5	5	6	7	7	7	7	7	7
[truncated: 12 more columns]
